# Supplementary material for: Causal effects of gut microbiota on sepsis: a two-sample Mendelian randomization study
Source: Front Microbiol. 2023 May 10;14:1167416. doi: 10.3389/fmicb.2023.1167416 (PMC10206031; doi:10.3389/fmicb.2023.1167416)
Supplement: Supplementary file 2 [file Table_2.XLSX]

## Sheet: Table S2 
Supplementary Table 2. STROBE-MR Checklist. (Skrivankova et al., 2021)
Item No.	Section	Checklist item	Manuscript section and paragraph
Title and abstract
1	Title and abstract	Indicate mendelian randomization (MR) as the study’s design in the title and/or the abstract if that is a main purpose of the study.	Title and abstract
Introduction
2	Background	Explain the scientific background and rationale for the reported study. What is the exposure? Is a potential causal relationship between exposure and outcome plausible? Justify why MR is a helpful method to address the study question.	Introduction, paragraphs 1-3
3	Objectives	State specific objectives clearly, including prespecified causal hypotheses (if any). State that MR is a method that, under specific assumptions, intends to estimate causal effects.	Introduction, paragraph 3
Methods
4	Study design and data sources	Present key elements of the study design early in the article. Consider including a table listing sources of data for all phases of the study. For each data source contributing to the analysis, describe the following:
	a	Setting: Describe the study design and the underlying population, if possible. Describe the setting, locations, and relevant dates, including periods of recruitment, exposure, follow-up, and data collection, when available.	Methods, " Study design and data sources" section
	b	Participants: Report the eligibility criteria and the sources and methods of selection of participants. Report the sample size and whether any power or sample size calculations were carried out prior to the main analysis.	Methods, "Study design and data sources" ; Supplementary Table 5
	c	Describe measurement, quality control, and selection of genetic variants.	Methods, " Instrumental variables selection" section
	d	For each exposure, outcome, and other relevant variables, describe methods of assessment and diagnostic criteria for diseases.	Methods, " Study design and data sources" section
	e	Provide details of ethics committee approval and participant informed consent, if relevant.	Statements and Declarations, "Ethics approval and consent to participate" section
5	Assumptions	Explicitly state the 3 core instrumental variable (IV) assumptions for the main analysis (relevance, independence, and exclusion restriction), as well assumptions for any additional or sensitivity analysis.	Methods, "Instrumental variables selection" section ; Figure 1
6	Statistical methods: main analysis	Describe statistical methods and statistics used.	Methods, "Effect size estimate" sections
	a	Describe how quantitative variables were handled in the analyses (ie, scale, units, model).	Methods, "Effect size estimate" sections
	b	Describe how genetic variants were handled in the analyses and, if applicable, how their weights were selected.	Methods, "Effect size estimate" sections
	c	Describe the MR estimator (eg, 2-stage least squares, Wald ratio) and related statistics. Detail the included covariates and, in case of 2-sample MR, whether the same covariate set was used for adjustment in the 2 samples.	Methods, "Effect size estimate" sections
	d	Explain how missing data were addressed.	Methods, " Instrumental variables selection" section
	e	If applicable, indicate how multiple testing was addressed.	N/A
7	Assessment of assumptions	Describe any methods or prior knowledge used to assess the assumptions or justify their validity.	Methods, "Sensitivity analysis" sections
8	Sensitivity analyses and additional analyses	Describe any sensitivity analyses or additional analyses performed (eg, comparison of effect estimates from different approaches, independent replication, bias analytic techniques, validation of instruments, simulations).	Methods, "Sensitivity analysis" sections
9	Software and preregistration
	a	Name statistical software and package(s), including version and settings used.	Methods, "Sensitivity analysis" sections
	b	State whether the study protocol and details were preregistered (as well as when and where).	N/A
Results
10	Descriptive data
	a	Report the numbers of individuals at each stage of included studies and reasons for exclusion. Consider use of a flow diagram.	Results; Figure 1
	b	Report summary statistics for phenotypic exposure(s), outcome(s), and other relevant variables (eg, means, SDs, proportions).	Table 1
	c	If the data sources include meta-analyses of previous studies, provide the assessments of heterogeneity across these studies.	N/A
	d	For 2-sample MR: i. Provide justification of the similarity of the genetic variant–exposure associations between the exposure and outcome samples. ii. Provide information on the number of individuals who overlap between the exposure and outcome studies.	Results
11	Main results
	a	Report the associations between genetic variant and exposure and between genetic variant and outcome, preferably on an interpretable scale.	Supplementary Table 4
	b	Report MR estimates of the relationship between exposure and outcome and the measures of uncertainty from the MR analysis, on an interpretable scale, such as odds ratio or relative risk per SD difference.	Results,"Locus-Wide Significance Level" section; " Genome-Wide Statistical Significance Threshold" section
	c	If relevant, consider translating estimates of relative risk into absolute risk for a meaningful time period.	N/A
	d	Consider plots to visualize results (eg, forest plot, scatterplot of associations between genetic variants and outcome vs between genetic variants and exposure).	Figure 3; Supplementary figures 1
12	Assessment of assumptions
	a	Report the assessment of the validity of the assumptions.	Results, paragraph 2
	b	Report any additional statistics (eg, assessments of heterogeneity across genetic variants, such as I2, Q statistic, or E-value).	Results, paragraph 2; table 2
13	Sensitivity analyses and additional analyses
	a	Report any sensitivity analyses to assess the robustness of the main results to violations of the assumptions.	Results, paragraph 2; table 2
	b	Report results from other sensitivity analyses or additional analyses.	Results, paragraph 2; table 2
	c	Report any assessment of the direction of the causal relationship (eg, bidirectional MR).	Results, paragraph 2; Supplementary Table S4
	d	When relevant, report and compare with estimates from non-MR analyses.	N/A
	e	Consider additional plots to visualize results (eg, leave-one-out analyses).	Supplementary figures 1-2
Discussion
14	Key results	Summarize key results with reference to study objectives.	Discussion, paragraph 1
15	Limitations	Discuss limitations of the study, taking into account the validity of the IV assumptions, other sources of potential bias, and imprecision. Discuss both direction and magnitude of any potential bias and any efforts to address them.	Discussion, paragraph 5
16	Interpretation
	a	Meaning: Give a cautious overall interpretation of results in the context of their limitations and in comparison with other studies.	Discussion, paragraphs 2-4
	b	Mechanism: Discuss underlying biological mechanisms that could drive a potential causal relationship between the investigated exposure and the outcome, and whether the gene-environment equivalence assumption is reasonable. Use causal language carefully, clarifying that IV estimates may provide causal effects only under certain assumptions.	Discussion, paragraph 2-4
	c	Clinical relevance: Discuss whether the results have clinical or public policy relevance, and to what extent they inform effect sizes of possible interventions.	Conclusions
17	Generalizability	Discuss the generalizability of the study results (a) to other populations, (b) across other exposure periods/timings, and (c) across other levels of exposure.	Discussion, paragraph 5
Other Information
18	Funding	Describe sources of funding and the role of funders in the present study and, if applicable, sources of funding for the databases and original study or studies on which the present study is based.	"Funding" section
19	Data and data sharing	Provide the data used to perform all analyses or report where and how the data can be accessed, and reference these sources in the article. Provide the statistical code needed to reproduce the results in the article or report whether the code is publicly accessible and, if so, where.	"Availability of data and materials" section
20	Conflicts of interest	All authors should declare all potential conflicts of interest.	"Competing interests" section
Reference: Skrivankova, V.W., Richmond, R.C., Woolf, B.A.R., Yarmolinsky, J., Davies, N.M., Swanson, S.A., et al. (2021). Strengthening the Reporting of Observational Studies in Epidemiology Using Mendelian Randomization: The STROBE-MR Statement. JAMA 326, 1614-1621. doi: 10.1001/jama.2021.18236

## Sheet: Table S3
Supplemental Table 3. GWAS summary data of bacterial taxa from the MiBioGen consortium at P-value<1.0×10-5
Feature	Bacterial taxa	chr	bp	SNP	other_allele	effect_allele	beta	se	pval	N	Ncohorts	Proxy SNP
phylum	phylum.Actinobacteria.id.400	2	135837906	rs7570971	C	A	0.086653	0.0113623	1.41e-14	17782	23
phylum	phylum.Actinobacteria.id.400	2	136616754	rs182549	T	C	0.0846375	0.0114864	1.13e-13	17990	24
phylum	phylum.Actinobacteria.id.400	2	136707982	rs6754311	T	C	0.0845059	0.0114681	1.24e-13	17988	24
phylum	phylum.Actinobacteria.id.400	2	136608646	rs4988235	A	G	0.084524	0.0114729	1.12e-13	17990	24
phylum	phylum.Actinobacteria.id.400	2	135954797	rs1375131	T	C	0.0815446	0.0113416	4.16e-13	17988	24
phylum	phylum.Actinobacteria.id.400	2	135907088	rs6730157	A	G	0.0812466	0.01134	4.54e-13	17990	24
phylum	phylum.Actinobacteria.id.400	2	136413650	rs36084664	A	G	-0.0842854	0.0123036	3.88e-13	16862	21
phylum	phylum.Actinobacteria.id.400	2	136381348	rs12465802	G	A	0.0800461	0.0114197	1.37e-12	17990	24
phylum	phylum.Actinobacteria.id.400	2	136740900	rs687670	T	C	0.0828668	0.0117031	3.02e-12	17990	24
phylum	phylum.Actinobacteria.id.400	2	136043944	rs13023281	T	C	-0.0809213	0.0122152	2.61e-12	16862	21
phylum	phylum.Actinobacteria.id.400	2	136407479	rs1446585	A	G	0.0795603	0.0115703	8.22e-12	17782	23
phylum	phylum.Actinobacteria.id.400	2	136721995	rs13404551	T	C	0.0810598	0.0116926	1.05e-11	17986	24
phylum	phylum.Actinobacteria.id.400	2	136685228	rs309160	C	T	0.0805245	0.0117015	1.4e-11	17990	24
phylum	phylum.Actinobacteria.id.400	2	136658345	rs218174	A	G	0.0798442	0.0117079	2.21e-11	17988	24
phylum	phylum.Actinobacteria.id.400	2	136670298	rs309168	C	T	0.079536	0.0117035	2.55e-11	17990	24
phylum	phylum.Actinobacteria.id.400	2	136638216	rs632632	T	C	0.0796483	0.0117045	2.49e-11	17989	24
phylum	phylum.Actinobacteria.id.400	2	136614255	rs309180	A	G	0.0793941	0.0117138	2.85e-11	17990	24
phylum	phylum.Actinobacteria.id.400	2	136643555	rs309125	C	T	0.078445	0.011707	4.7e-11	17989	24
phylum	phylum.Actinobacteria.id.400	2	136622046	rs4988183	T	C	0.0791617	0.0119577	1.1e-10	17989	24
phylum	phylum.Actinobacteria.id.400	2	136608231	rs4954490	A	G	0.0768329	0.0117788	1.74e-10	17983	24
phylum	phylum.Actinobacteria.id.400	2	136721603	rs12615624	A	G	0.0777581	0.0118761	1.84e-10	17990	24
phylum	phylum.Actinobacteria.id.400	2	136755684	rs309134	G	A	0.0777827	0.0118767	1.74e-10	17989	24
phylum	phylum.Actinobacteria.id.400	2	136594158	rs2236783	A	G	0.0764226	0.0117967	2.68e-10	17990	24
phylum	phylum.Actinobacteria.id.400	2	136322676	rs6759321	G	T	0.0742033	0.0115217	1.86e-10	17782	23
phylum	phylum.Actinobacteria.id.400	2	136787402	rs6716536	C	T	0.0725397	0.0115447	4.47e-10	17782	23
phylum	phylum.Actinobacteria.id.400	2	136589612	rs12620033	G	C	0.0757421	0.0117943	3.7e-10	17990	24
phylum	phylum.Actinobacteria.id.400	2	136691825	rs309164	T	C	0.0756885	0.0118782	5.44e-10	17990	24
phylum	phylum.Actinobacteria.id.400	2	136092061	rs1561277	C	A	0.0725557	0.0115031	4.41e-10	17782	23
phylum	phylum.Actinobacteria.id.400	2	136603276	rs3754686	C	T	0.0741582	0.0117761	7.19e-10	17990	24
phylum	phylum.Actinobacteria.id.400	2	136569848	rs12988076	A	C	0.0741291	0.0117814	7.58e-10	17990	24
phylum	phylum.Actinobacteria.id.400	2	136698098	rs309149	C	T	0.0747357	0.0118781	8.65e-10	17990	24
phylum	phylum.Actinobacteria.id.400	2	136596867	rs6742283	G	A	0.0738135	0.0117886	9.96e-10	17986	24
phylum	phylum.Actinobacteria.id.400	2	136575199	rs6719488	T	G	0.0735528	0.0117814	9.99e-10	17990	24
phylum	phylum.Actinobacteria.id.400	2	136557319	rs2322660	T	C	0.0735317	0.0117773	1.01e-09	17990	24
phylum	phylum.Actinobacteria.id.400	2	136576577	rs892715	C	T	0.0732965	0.0117817	1.14e-09	17990	24
phylum	phylum.Actinobacteria.id.400	2	136558157	rs748841	T	C	0.0733017	0.0117776	1.16e-09	17990	24
phylum	phylum.Actinobacteria.id.400	2	136603366	rs3769005	G	C	0.072989	0.0117749	1.26e-09	17990	24
phylum	phylum.Actinobacteria.id.400	2	136583192	rs745500	A	G	0.0729775	0.0117819	1.41e-09	17990	24
phylum	phylum.Actinobacteria.id.400	2	136786651	rs12475139	T	A	0.0712869	0.0116702	1.36e-09	17782	23
phylum	phylum.Actinobacteria.id.400	2	136820076	rs11681248	T	C	0.0691639	0.0112796	1.25e-09	17982	24
phylum	phylum.Actinobacteria.id.400	2	136580287	rs2164210	C	T	0.0725384	0.0117815	1.7e-09	17990	24
phylum	phylum.Actinobacteria.id.400	2	136602491	rs3739020	T	G	0.0741201	0.0120482	2.26e-09	17985	24
phylum	phylum.Actinobacteria.id.400	2	136555659	rs2322659	C	T	0.0732821	0.0120282	3.28e-09	17990	24
phylum	phylum.Actinobacteria.id.400	2	136581848	rs1470457	A	G	0.072232	0.0120479	5.41e-09	17990	24
phylum	phylum.Actinobacteria.id.400	2	136765951	rs309137	T	C	0.0700367	0.0116771	3.76e-09	17990	24
phylum	phylum.Actinobacteria.id.400	2	136733897	rs7587285	T	C	0.0925548	0.0159272	7.55e-09	17990	24
phylum	phylum.Actinobacteria.id.400	2	136731066	rs4954551	G	A	0.0917449	0.0159482	9.29e-09	17990	24
phylum	phylum.Actinobacteria.id.400	2	136743490	rs2278683	A	C	0.0926142	0.0159342	8.07e-09	17989	24
phylum	phylum.Actinobacteria.id.400	2	136808949	rs11693502	T	C	0.0664099	0.0113609	7.15e-09	17989	24
phylum	phylum.Actinobacteria.id.400	2	136817088	rs749873	T	C	0.0660346	0.01129	7.92e-09	17990	24
phylum	phylum.Actinobacteria.id.400	2	136747085	rs11893318	T	C	0.0916065	0.0159476	1.19e-08	17989	24
phylum	phylum.Actinobacteria.id.400	2	136455600	rs71348714	A	G	0.0690938	0.0119516	1.4e-08	17990	24
phylum	phylum.Actinobacteria.id.400	2	136439517	rs313519	A	C	0.0688384	0.0119537	1.46e-08	17990	24
phylum	phylum.Actinobacteria.id.400	2	135911422	rs17261772	T	C	0.0695403	0.0118938	8.37e-09	17782	23
phylum	phylum.Actinobacteria.id.400	2	136445526	rs313526	C	T	0.0688858	0.0119508	1.54e-08	17990	24
phylum	phylum.Actinobacteria.id.400	2	136445869	rs313528	G	A	0.0688554	0.0119506	1.54e-08	17990	24
phylum	phylum.Actinobacteria.id.400	2	136439090	rs313518	C	T	0.0688693	0.011953	1.56e-08	17990	24
phylum	phylum.Actinobacteria.id.400	2	136419961	rs1446584	A	G	0.0684077	0.011948	1.83e-08	17990	24
phylum	phylum.Actinobacteria.id.400	2	136462441	rs7355359	T	C	0.068384	0.0119515	2e-08	17990	24
phylum	phylum.Actinobacteria.id.400	2	136539122	rs11684545	T	G	0.0684535	0.0119983	2.18e-08	17990	24
phylum	phylum.Actinobacteria.id.400	2	136420690	rs4954280	A	G	0.0681738	0.0119486	2.05e-08	17990	24
phylum	phylum.Actinobacteria.id.400	2	136437507	rs313517	A	G	0.0681709	0.0119524	2.14e-08	17990	24
phylum	phylum.Actinobacteria.id.400	2	136444123	rs313524	C	T	0.0681368	0.0119508	2.16e-08	17990	24
phylum	phylum.Actinobacteria.id.400	2	136418348	rs6720287	A	G	0.067989	0.0119482	2.22e-08	17990	24
phylum	phylum.Actinobacteria.id.400	2	136553639	rs1011361	A	G	0.0683442	0.0120024	2.33e-08	17989	24
phylum	phylum.Actinobacteria.id.400	2	136422171	rs2034276	A	T	0.0679925	0.0119509	2.25e-08	17990	24
phylum	phylum.Actinobacteria.id.400	2	136554800	rs6430589	C	G	0.0680323	0.0120025	2.47e-08	17989	24
phylum	phylum.Actinobacteria.id.400	2	136544197	rs10928546	T	C	0.0679717	0.0119967	2.62e-08	17990	24
phylum	phylum.Actinobacteria.id.400	2	136432103	rs313523	G	A	0.0677126	0.011954	2.52e-08	17990	24
phylum	phylum.Actinobacteria.id.400	2	136416855	rs6715856	T	C	0.0676629	0.0119485	2.55e-08	17990	24
phylum	phylum.Actinobacteria.id.400	2	136428460	rs656326	A	C	0.0674802	0.0119519	2.83e-08	17990	24
phylum	phylum.Actinobacteria.id.400	2	136430866	rs313522	T	A	0.0674454	0.0119543	2.89e-08	17990	24
phylum	phylum.Actinobacteria.id.400	2	136535410	rs71348715	T	G	0.0677848	0.0119994	3.12e-08	17990	24
phylum	phylum.Actinobacteria.id.400	2	136416941	rs6755383	C	T	0.0672629	0.0119497	3.11e-08	17990	24
phylum	phylum.Actinobacteria.id.400	2	136470714	rs13412397	A	G	0.0676871	0.011968	3.17e-08	17990	24
phylum	phylum.Actinobacteria.id.400	2	136751849	rs62160860	G	C	0.0897924	0.0161557	3.91e-08	17985	24
phylum	phylum.Actinobacteria.id.400	2	136550109	rs2082729	T	C	0.0674999	0.0120026	3.61e-08	17990	24
phylum	phylum.Actinobacteria.id.400	2	135479980	rs6723108	G	T	0.0604886	0.0110306	1.02e-08	17990	24
phylum	phylum.Actinobacteria.id.400	2	136413359	rs7608045	T	C	0.066913	0.0119497	3.7e-08	17990	24
phylum	phylum.Actinobacteria.id.400	2	136474098	rs11679508	T	A	0.067307	0.0119684	3.8e-08	17990	24
phylum	phylum.Actinobacteria.id.400	2	136502792	rs1438305	G	C	0.0672288	0.0119998	4.07e-08	17990	24
phylum	phylum.Actinobacteria.id.400	2	136551694	rs12998016	T	C	0.067166	0.0120043	4.08e-08	17989	24
phylum	phylum.Actinobacteria.id.400	2	136410299	rs10928542	G	A	0.0667801	0.0119493	3.91e-08	17990	24
phylum	phylum.Actinobacteria.id.400	2	136402117	rs4954276	A	G	0.0669238	0.0119489	4.06e-08	17990	24
phylum	phylum.Actinobacteria.id.400	2	136494186	rs10202489	A	G	0.0671449	0.011979	4.16e-08	17990	24
phylum	phylum.Actinobacteria.id.400	2	136503157	rs1438304	G	A	0.0671067	0.0119994	4.33e-08	17990	24
phylum	phylum.Actinobacteria.id.400	2	136522941	rs28453840	A	G	0.0667265	0.011992	4.86e-08	17989	24
phylum	phylum.Actinobacteria.id.400	2	136409073	rs4954279	G	A	0.0663971	0.0119487	4.64e-08	17990	24
phylum	phylum.Actinobacteria.id.400	2	136398174	rs12619365	C	T	0.0665606	0.0119927	4.79e-08	17990	24
phylum	phylum.Actinobacteria.id.400	2	136403749	rs13413639	C	A	0.0663852	0.0119474	4.9e-08	17990	24
phylum	phylum.Actinobacteria.id.400	2	136507039	rs12998387	G	A	0.0667107	0.0119903	5.2e-08	17990	24
phylum	phylum.Actinobacteria.id.400	2	136511575	rs3213889	G	A	0.0667098	0.0120005	5.36e-08	17990	24
phylum	phylum.Actinobacteria.id.400	2	136521514	rs10192827	A	G	0.0661911	0.0119938	6.52e-08	17987	24
phylum	phylum.Actinobacteria.id.400	2	136495619	rs10195620	T	A	0.0664878	0.0120043	5.63e-08	17990	24
phylum	phylum.Actinobacteria.id.400	2	136522675	rs10173394	T	C	0.066355	0.0119916	6.06e-08	17990	24
phylum	phylum.Actinobacteria.id.400	2	136499166	rs1438307	T	G	0.0663133	0.0119956	6.08e-08	17990	24
phylum	phylum.Actinobacteria.id.400	2	136873549	rs2680880	T	A	0.0613782	0.0109654	4.33e-08	17990	24
phylum	phylum.Actinobacteria.id.400	2	136825272	rs932206	T	C	0.0594514	0.0109847	6.77e-08	17782	23
phylum	phylum.Actinobacteria.id.400	2	136518103	rs12994270	A	T	0.0657894	0.011992	8.15e-08	17990	24
phylum	phylum.Actinobacteria.id.400	2	135877562	rs1869829	A	G	0.0648947	0.011862	5.72e-08	17990	24
phylum	phylum.Actinobacteria.id.400	2	136495300	rs12469709	T	C	0.065611	0.0120053	8.81e-08	17990	24
phylum	phylum.Actinobacteria.id.400	2	136421323	rs1374329	A	G	0.0657787	0.0121853	1.45e-07	17990	24
phylum	phylum.Actinobacteria.id.400	2	136720344	rs3768998	G	T	0.0853572	0.016472	2.66e-07	17989	24
phylum	phylum.Actinobacteria.id.400	2	136817616	rs2011946	A	C	0.0608478	0.0113653	1.28e-07	17983	24
phylum	phylum.Actinobacteria.id.400	2	136528004	rs2304599	G	C	0.066095	0.0123662	1.96e-07	17990	24
phylum	phylum.Actinobacteria.id.400	2	136539513	rs10188066	A	G	0.0652758	0.0123608	2.66e-07	17990	24
phylum	phylum.Actinobacteria.id.400	2	136522710	rs9287442	G	A	0.0654738	0.012314	2.66e-07	17990	24
phylum	phylum.Actinobacteria.id.400	2	136546110	rs2278544	G	A	0.0649824	0.0123331	3.36e-07	17990	24
phylum	phylum.Actinobacteria.id.400	2	136501840	rs10928545	G	A	0.0653372	0.012321	3.02e-07	17990	24
phylum	phylum.Actinobacteria.id.400	2	136544752	rs6760329	G	A	0.064952	0.0123609	3.06e-07	17990	24
phylum	phylum.Actinobacteria.id.400	2	136799609	rs10928554	C	T	0.0894628	0.0166262	2.51e-07	17782	23
phylum	phylum.Actinobacteria.id.400	2	136516748	rs12616520	T	A	0.0647198	0.0123144	3.68e-07	17990	24
phylum	phylum.Actinobacteria.id.400	2	136822223	rs1879087	T	C	0.101683	0.0216503	2.48e-07	11920	19
phylum	phylum.Actinobacteria.id.400	2	136628380	rs4954513	G	A	0.085109	0.0165214	4.22e-07	17990	24
phylum	phylum.Actinobacteria.id.400	2	135771974	rs10187402	C	G	0.0614523	0.0119012	2.49e-07	17982	24
phylum	phylum.Actinobacteria.id.400	2	136553529	rs1030764	T	C	0.0644878	0.0123671	4.06e-07	17990	24
phylum	phylum.Actinobacteria.id.400	2	136022798	rs935613	C	T	0.0618772	0.0118943	2.26e-07	17990	24
phylum	phylum.Actinobacteria.id.400	2	213756191	rs4429415	T	C	0.0581908	0.0111343	2.05e-07	17990	24
phylum	phylum.Actinobacteria.id.400	2	136704414	rs16832275	C	G	0.0815798	0.0159283	5.54e-07	17990	24
phylum	phylum.Actinobacteria.id.400	2	136671801	rs2164332	G	C	0.0805275	0.0159184	7.37e-07	17990	24
phylum	phylum.Actinobacteria.id.400	2	136626004	rs3769002	T	C	0.0834348	0.0165284	6.33e-07	17990	24
phylum	phylum.Actinobacteria.id.400	2	136801201	rs4954556	G	A	0.113057	0.0235459	3.83e-07	10790	17
phylum	phylum.Actinobacteria.id.400	2	136624919	rs56263017	T	C	0.0834139	0.0165289	6.34e-07	17990	24
phylum	phylum.Actinobacteria.id.400	12	20378911	rs10841473	C	G	-0.0596572	0.0117537	4.47e-07	17987	24
phylum	phylum.Actinobacteria.id.400	2	136652859	rs16832156	G	A	0.0806542	0.0159477	9.33e-07	17989	24
phylum	phylum.Actinobacteria.id.400	2	136646900	rs6752519	C	T	0.0829369	0.0164938	7.79e-07	17990	24
phylum	phylum.Actinobacteria.id.400	2	136643900	rs309126	T	C	0.0789172	0.0155093	6.77e-07	17990	24
phylum	phylum.Actinobacteria.id.400	2	136677192	rs2322725	T	C	0.0795616	0.015924	9.73e-07	17990	24
phylum	phylum.Actinobacteria.id.400	2	136683293	rs16832200	T	C	0.0797804	0.0159253	9.71e-07	17990	24
phylum	phylum.Actinobacteria.id.400	2	136505546	rs3820794	T	C	0.0629275	0.0123517	7.67e-07	17990	24
phylum	phylum.Actinobacteria.id.400	2	213749190	rs4561607	C	T	0.0569314	0.0111899	4.31e-07	17989	24
phylum	phylum.Actinobacteria.id.400	2	135829432	rs10193348	A	G	0.0736279	0.0149863	3.41e-07	17990	24
phylum	phylum.Actinobacteria.id.400	2	135755629	rs1530559	A	G	0.0547053	0.0108963	3.78e-07	17782	23
phylum	phylum.Actinobacteria.id.400	2	136783169	rs6714750	A	G	0.0612343	0.0120193	5.82e-07	17782	23
phylum	phylum.Actinobacteria.id.400	2	135954405	rs1375132	A	G	0.060494	0.0118751	4.42e-07	17987	24
phylum	phylum.Actinobacteria.id.400	2	136633011	rs309132	C	G	0.0824545	0.0163075	9.98e-07	17990	24
phylum	phylum.Actinobacteria.id.400	2	136615222	rs3213871	C	T	0.081906	0.0165709	1.05e-06	17990	24
phylum	phylum.Actinobacteria.id.400	2	136636909	rs7608980	G	A	0.0833434	0.0165414	8.75e-07	17990	24
phylum	phylum.Actinobacteria.id.400	2	136659495	rs12478902	T	C	0.079745	0.0161367	1.34e-06	17988	24
phylum	phylum.Actinobacteria.id.400	2	136812931	rs11679933	T	G	0.0570802	0.011368	7.38e-07	17983	24
phylum	phylum.Actinobacteria.id.400	2	135849613	rs7568525	G	A	0.0727039	0.0150275	4.04e-07	17990	24
phylum	phylum.Actinobacteria.id.400	2	135832131	rs12328663	T	C	0.0733357	0.0149839	3.67e-07	17990	24
phylum	phylum.Actinobacteria.id.400	2	136637350	rs16832138	G	A	0.0829923	0.0165367	9.59e-07	17990	24
phylum	phylum.Actinobacteria.id.400	2	135853807	rs10208624	C	T	0.0725662	0.0150246	4.3e-07	17990	24
phylum	phylum.Actinobacteria.id.400	2	135915358	rs6747073	T	C	0.0598711	0.0118638	5.79e-07	17987	24
phylum	phylum.Actinobacteria.id.400	2	136655620	rs6430593	G	A	0.0795396	0.0159263	1.32e-06	17990	24
phylum	phylum.Actinobacteria.id.400	2	135818907	rs2874739	C	T	0.0732527	0.0149807	4.09e-07	17990	24
phylum	phylum.Actinobacteria.id.400	2	135456759	rs10928513	C	T	0.0549492	0.0109969	2.61e-07	17989	24
phylum	phylum.Actinobacteria.id.400	2	136590558	rs3754690	C	T	0.0840746	0.0170887	1.29e-06	17990	24
phylum	phylum.Actinobacteria.id.400	2	136637622	rs56067372	C	T	0.0822436	0.0165401	1.23e-06	17990	24
phylum	phylum.Actinobacteria.id.400	2	135812969	rs56903548	C	T	0.0727571	0.0149825	5.07e-07	17990	24
phylum	phylum.Actinobacteria.id.400	2	135814716	rs7422031	C	T	0.0728907	0.0149806	4.91e-07	17990	24
phylum	phylum.Actinobacteria.id.400	2	213756968	rs4450544	C	T	0.0558987	0.0111251	6.09e-07	17990	24
phylum	phylum.Actinobacteria.id.400	2	135705558	rs1979033	G	A	0.0525657	0.0108886	4.76e-07	17983	24
phylum	phylum.Actinobacteria.id.400	2	135796410	rs13389481	C	A	0.0730474	0.0153389	7.06e-07	17987	24
phylum	phylum.Actinobacteria.id.400	2	135775130	rs7581382	T	C	-0.0605398	0.0135168	1.06e-06	16862	21
phylum	phylum.Actinobacteria.id.400	2	135859923	rs11898045	T	C	0.0720495	0.0149929	5.46e-07	17990	24
phylum	phylum.Actinobacteria.id.400	2	135874038	rs61087958	C	T	0.0723755	0.0150008	5.5e-07	17990	24
phylum	phylum.Actinobacteria.id.400	2	135872646	rs4954220	C	A	0.0720612	0.0150268	5.72e-07	17990	24
phylum	phylum.Actinobacteria.id.400	2	135861497	rs7573600	G	C	0.0720161	0.0149907	5.86e-07	17990	24
phylum	phylum.Actinobacteria.id.400	2	135885357	rs6430561	C	T	0.0725632	0.015024	4.9e-07	17990	24
phylum	phylum.Actinobacteria.id.400	2	213749089	rs4349285	T	G	0.0555894	0.0111333	7.41e-07	17990	24
phylum	phylum.Actinobacteria.id.400	2	135884487	rs58327215	G	C	0.0723221	0.015021	5.14e-07	17990	24
phylum	phylum.Actinobacteria.id.400	2	135860305	rs58426504	T	G	0.0716954	0.0149919	6.21e-07	17990	24
phylum	phylum.Actinobacteria.id.400	2	213729558	rs12989104	G	T	0.0556789	0.0111683	6.93e-07	17983	24
phylum	phylum.Actinobacteria.id.400	2	213753661	rs12105842	T	C	0.0552864	0.0111492	8.92e-07	17990	24
phylum	phylum.Actinobacteria.id.400	2	135878814	rs2290518	G	A	0.0715775	0.0149891	7.22e-07	17990	24
phylum	phylum.Actinobacteria.id.400	14	23847194	rs74037001	A	G	-0.0819391	0.0165334	6.71e-07	17179	23
phylum	phylum.Actinobacteria.id.400	2	213759157	rs1842796	G	A	0.0544239	0.0111284	1.18e-06	17990	24
phylum	phylum.Actinobacteria.id.400	2	136058820	rs2016636	G	A	0.0583953	0.0118972	1.17e-06	17990	24
phylum	phylum.Actinobacteria.id.400	2	135874622	rs6741481	A	G	0.0712574	0.014991	8.06e-07	17990	24
phylum	phylum.Actinobacteria.id.400	2	135871624	rs58697996	G	A	0.0710364	0.0150277	8.16e-07	17990	24
phylum	phylum.Actinobacteria.id.400	2	136593694	rs55634455	T	C	0.0816251	0.0170764	2.34e-06	17990	24
phylum	phylum.Actinobacteria.id.400	2	213737688	rs4530308	T	C	0.0545871	0.0111313	1.15e-06	17990	24
phylum	phylum.Actinobacteria.id.400	2	136592309	rs78141345	G	A	0.0816332	0.0170821	2.39e-06	17990	24
phylum	phylum.Actinobacteria.id.400	2	136787476	rs74266324	G	A	0.0633384	0.013757	2.7e-06	17782	23
phylum	phylum.Actinobacteria.id.400	2	136667896	rs2164331	C	T	0.0791972	0.0165497	2.82e-06	17990	24
phylum	phylum.Actinobacteria.id.400	2	213757489	rs12465650	T	G	0.0545272	0.0111256	1.12e-06	17990	24
phylum	phylum.Actinobacteria.id.400	4	1517826	rs55888705	G	A	0.0534221	0.0109975	1.31e-06	17988	24
phylum	phylum.Actinobacteria.id.400	2	135793565	rs4954214	C	T	0.0709221	0.0150445	1.03e-06	17990	24
phylum	phylum.Actinobacteria.id.400	2	136191314	rs10209482	A	C	0.0712303	0.0152065	8.74e-07	17990	24
phylum	phylum.Actinobacteria.id.400	2	135429288	rs998451	A	G	0.0527115	0.01105	5.35e-07	17989	24
phylum	phylum.Actinobacteria.id.400	2	136642433	rs16855656	A	G	0.075242	0.0156051	2.72e-06	17990	24
phylum	phylum.Actinobacteria.id.400	2	135798758	rs62168941	C	T	0.0707987	0.0150369	1.1e-06	17990	24
phylum	phylum.Actinobacteria.id.400	2	136479302	rs3754692	T	C	0.0598732	0.0121121	1.52e-06	17990	24
phylum	phylum.Actinobacteria.id.400	2	135799082	rs62168942	T	C	0.0706827	0.0150366	1.13e-06	17990	24
phylum	phylum.Actinobacteria.id.400	2	136570613	rs3769011	A	T	0.0797837	0.0171488	3.37e-06	17990	24
phylum	phylum.Actinobacteria.id.400	2	136797273	rs62160866	A	G	0.109521	0.0241663	1.64e-06	10790	17
phylum	phylum.Actinobacteria.id.400	2	136166536	rs13427494	G	A	0.0709214	0.0152109	9.66e-07	17990	24
phylum	phylum.Actinobacteria.id.400	2	135795443	rs10167901	C	T	0.0705506	0.0150401	1.14e-06	17990	24
phylum	phylum.Actinobacteria.id.400	2	135795040	rs4953947	A	C	0.070445	0.0150415	1.15e-06	17990	24
phylum	phylum.Actinobacteria.id.400	2	136002500	rs1900741	C	T	0.0630698	0.012935	2.37e-06	17990	24
phylum	phylum.Actinobacteria.id.400	2	135795150	rs4953948	T	G	0.0703693	0.0150389	1.19e-06	17990	24
phylum	phylum.Actinobacteria.id.400	2	135800757	rs921859	A	G	0.0703817	0.0150355	1.23e-06	17990	24
phylum	phylum.Actinobacteria.id.400	2	135795385	rs10167809	C	T	0.0703802	0.0150389	1.19e-06	17990	24
phylum	phylum.Actinobacteria.id.400	2	135795396	rs10167884	C	T	0.0703807	0.0150401	1.19e-06	17990	24
phylum	phylum.Actinobacteria.id.400	2	135880013	rs13410870	G	A	0.0706476	0.0149916	9.75e-07	17990	24
phylum	phylum.Actinobacteria.id.400	2	135800601	rs2017831	C	T	0.0703704	0.0150356	1.25e-06	17990	24
phylum	phylum.Actinobacteria.id.400	2	135689188	rs6738563	G	T	0.0513528	0.0108952	9.58e-07	17984	24
phylum	phylum.Actinobacteria.id.400	2	135795095	rs4954216	G	A	0.0702345	0.0150391	1.25e-06	17990	24
phylum	phylum.Actinobacteria.id.400	7	24464799	rs62448869	A	T	-0.0524531	0.0108226	1.14e-06	17782	23
phylum	phylum.Actinobacteria.id.400	2	135802050	rs7601696	C	A	0.070246	0.0150336	1.34e-06	17990	24
phylum	phylum.Actinobacteria.id.400	2	136571982	rs4954445	T	A	0.0798668	0.0171448	3.22e-06	17990	24
phylum	phylum.Actinobacteria.id.400	2	135802148	rs7577258	G	A	0.0701964	0.0150323	1.36e-06	17990	24
phylum	phylum.Actinobacteria.id.400	2	135793684	rs4953946	T	G	0.0701442	0.0150441	1.3e-06	17990	24
phylum	phylum.Actinobacteria.id.400	2	135801228	rs4954217	C	T	0.070227	0.0150356	1.34e-06	17990	24
phylum	phylum.Actinobacteria.id.400	2	213735308	rs10460330	A	G	0.0541981	0.0111438	1.52e-06	17990	24
phylum	phylum.Actinobacteria.id.400	2	136520186	rs6729961	T	G	0.091665	0.0195788	1.93e-06	15214	22
phylum	phylum.Actinobacteria.id.400	2	135802028	rs7565268	T	C	0.0700728	0.0150336	1.42e-06	17990	24
phylum	phylum.Actinobacteria.id.400	2	135795595	rs10182750	T	C	0.0700286	0.0150416	1.38e-06	17990	24
phylum	phylum.Actinobacteria.id.400	2	135794986	rs4954215	G	A	0.0701206	0.0150394	1.37e-06	17990	24
phylum	phylum.Actinobacteria.id.400	2	135798082	rs13409400	A	C	0.0700354	0.0150368	1.41e-06	17990	24
phylum	phylum.Actinobacteria.id.400	2	135797223	rs10186594	A	G	0.0700241	0.0150329	1.41e-06	17990	24
phylum	phylum.Actinobacteria.id.400	2	213740592	rs12465088	G	A	0.0540851	0.0111966	1.74e-06	17989	24
phylum	phylum.Actinobacteria.id.400	2	135893853	rs7603805	A	G	0.0702746	0.0149838	1.19e-06	17990	24
phylum	phylum.Actinobacteria.id.400	2	135498924	rs1942055	G	C	0.0520012	0.0110385	9.78e-07	17983	24
phylum	phylum.Actinobacteria.id.400	2	135801956	rs7565149	T	A	0.069852	0.0150336	1.51e-06	17990	24
phylum	phylum.Actinobacteria.id.400	7	24465024	rs62448871	A	C	-0.0517844	0.0107624	1.32e-06	17980	24
phylum	phylum.Actinobacteria.id.400	2	135802020	rs7601683	C	T	0.0698483	0.0150337	1.53e-06	17990	24
phylum	phylum.Actinobacteria.id.400	2	135909462	rs4954221	G	A	0.0700539	0.0150209	1.08e-06	17990	24
phylum	phylum.Actinobacteria.id.400	2	136536113	rs10496736	C	G	0.0904318	0.0195754	2.24e-06	15214	22
phylum	phylum.Actinobacteria.id.400	2	136560003	rs61470941	T	C	0.0787904	0.0171299	3.86e-06	17990	24
phylum	phylum.Actinobacteria.id.400	2	136652093	rs12233092	G	A	0.07494	0.016014	4.66e-06	17985	24
phylum	phylum.Actinobacteria.id.400	2	213759117	rs1482581	T	C	0.0533674	0.0111284	1.9e-06	17990	24
phylum	phylum.Actinobacteria.id.400	2	135796965	rs56174523	A	C	0.0696015	0.0150394	1.6e-06	17990	24
phylum	phylum.Actinobacteria.id.400	2	213737901	rs7419356	T	A	0.0537315	0.0111451	1.83e-06	17990	24
phylum	phylum.Actinobacteria.id.400	2	135796000	rs13402112	A	C	0.069516	0.0150406	1.64e-06	17990	24
phylum	phylum.Actinobacteria.id.400	2	135793845	rs11888951	T	C	0.0695095	0.0150436	1.6e-06	17990	24
phylum	phylum.Actinobacteria.id.400	2	135794367	rs6760553	A	G	0.0694555	0.0150437	1.65e-06	17990	24
phylum	phylum.Actinobacteria.id.400	2	213722554	rs4480940	T	C	0.0537467	0.0111223	1.62e-06	17990	24
phylum	phylum.Actinobacteria.id.400	2	135792528	rs62168934	A	G	0.0695441	0.0150447	1.66e-06	17990	24
phylum	phylum.Actinobacteria.id.400	2	135796155	rs13413872	G	T	0.0693558	0.0150407	1.72e-06	17990	24
phylum	phylum.Actinobacteria.id.400	2	136641382	rs584226	T	C	0.0761974	0.016175	4.02e-06	17990	24
phylum	phylum.Actinobacteria.id.400	7	24471711	rs62448887	A	C	-0.0517319	0.0107986	1.48e-06	17984	24
phylum	phylum.Actinobacteria.id.400	16	81776768	rs8047955	G	A	0.0521115	0.0111192	2.66e-06	17980	24
phylum	phylum.Actinobacteria.id.400	2	136574305	rs58080116	A	G	0.0790246	0.0171411	4.32e-06	17990	24
phylum	phylum.Actinobacteria.id.400	2	136854537	rs6430601	G	T	0.0700828	0.0153019	2.38e-06	17986	24
phylum	phylum.Actinobacteria.id.400	2	136562472	rs3739022	G	A	0.0783984	0.0171372	4.33e-06	17990	24
phylum	phylum.Actinobacteria.id.400	2	136169799	rs6742013	T	C	0.0694756	0.0152101	1.51e-06	17990	24
phylum	phylum.Actinobacteria.id.400	2	136595426	rs56211644	T	C	0.0791683	0.0170683	4.4e-06	17990	24
phylum	phylum.Actinobacteria.id.400	2	136027264	rs16831498	G	C	0.0697497	0.0152392	1.55e-06	17990	24
phylum	phylum.Actinobacteria.id.400	2	136580398	rs60376570	G	A	0.0789245	0.0171457	4.31e-06	17990	24
phylum	phylum.Actinobacteria.id.400	2	136563248	rs12992815	C	G	0.0780263	0.0170123	4.64e-06	17990	24
phylum	phylum.Actinobacteria.id.400	2	135789784	rs60350840	A	G	0.068996	0.0150461	1.99e-06	17990	24
phylum	phylum.Actinobacteria.id.400	2	136578040	rs2322812	A	G	0.0786487	0.0171399	4.67e-06	17990	24
phylum	phylum.Actinobacteria.id.400	2	135797747	rs10174944	C	T	0.0690007	0.0150396	1.96e-06	17989	24
phylum	phylum.Actinobacteria.id.400	2	136535364	rs60433564	A	C	0.0896582	0.0195753	2.8e-06	15214	22
phylum	phylum.Actinobacteria.id.400	2	213733817	rs13035345	G	C	0.05331	0.0111375	2.12e-06	17990	24
phylum	phylum.Actinobacteria.id.400	2	136586828	rs57543738	T	C	0.0786109	0.0171635	4.53e-06	17990	24
phylum	phylum.Actinobacteria.id.400	2	136857158	rs13008147	A	G	-0.0566435	0.0122883	1.37e-06	16862	21
phylum	phylum.Actinobacteria.id.400	2	135895879	rs6749119	C	G	0.0688002	0.0149847	1.69e-06	17990	24
phylum	phylum.Actinobacteria.id.400	2	136578194	rs2874874	A	C	0.0784581	0.0171401	4.86e-06	17990	24
phylum	phylum.Actinobacteria.id.400	7	24464911	rs62448870	A	G	-0.0514976	0.0108191	1.72e-06	17782	23
phylum	phylum.Actinobacteria.id.400	2	135803766	rs17293519	A	G	0.0679465	0.0149771	2.3e-06	17990	24
phylum	phylum.Actinobacteria.id.400	4	1517442	rs62287787	C	T	0.0516528	0.0109986	2.89e-06	17988	24
phylum	phylum.Actinobacteria.id.400	2	135899069	rs11897204	T	C	0.0686463	0.0149965	1.87e-06	17990	24
phylum	phylum.Actinobacteria.id.400	4	1517938	rs55912948	A	G	0.0513143	0.0109453	3.08e-06	17989	24
phylum	phylum.Actinobacteria.id.400	2	136546635	rs4954633	C	T	0.0871782	0.019444	3.46e-06	15214	22
phylum	phylum.Actinobacteria.id.400	16	89248299	rs34284163	T	A	-0.0603312	0.0136851	8.82e-06	17987	24
phylum	phylum.Actinobacteria.id.400	2	136016079	rs11884903	T	C	0.0687733	0.0151822	2e-06	17990	24
phylum	phylum.Actinobacteria.id.400	2	135895809	rs6706466	A	G	0.0680889	0.014988	2.13e-06	17990	24
phylum	phylum.Actinobacteria.id.400	2	135928312	rs2305248	A	G	0.068486	0.0149889	1.79e-06	17990	24
phylum	phylum.Actinobacteria.id.400	2	136485280	rs2874834	A	G	0.0579411	0.0121439	3.79e-06	17990	24
phylum	phylum.Actinobacteria.id.400	2	136488978	rs6739713	A	G	0.0573398	0.0121154	3.94e-06	17990	24
phylum	phylum.Actinobacteria.id.400	3	32362998	rs9833771	C	T	0.0490077	0.0106564	4.07e-06	17990	24	rs9813669
phylum	phylum.Actinobacteria.id.400	4	1518194	rs60475440	T	C	0.0504774	0.0109458	4.42e-06	17989	24
phylum	phylum.Actinobacteria.id.400	2	136658837	rs80274970	C	T	0.0839912	0.0186061	8.53e-06	17492	22
phylum	phylum.Actinobacteria.id.400	2	135789405	rs6709763	C	A	0.0673674	0.0150452	3.33e-06	17990	24
phylum	phylum.Actinobacteria.id.400	4	1518999	rs55657163	G	A	0.0507131	0.0110188	4.41e-06	17988	24
phylum	phylum.Actinobacteria.id.400	4	1518260	rs57074605	T	C	0.0505301	0.0109468	4.32e-06	17989	24
phylum	phylum.Actinobacteria.id.400	2	135912977	rs7594509	G	T	0.0676047	0.0150272	2.23e-06	17990	24
phylum	phylum.Actinobacteria.id.400	2	136537057	rs72972104	G	A	0.0858888	0.0194494	4.7e-06	15214	22
phylum	phylum.Actinobacteria.id.400	5	90471451	rs1397793	A	G	-0.0521387	0.0111587	3.74e-06	17782	23
phylum	phylum.Actinobacteria.id.400	2	135935049	rs6721838	A	G	0.0678035	0.0150598	2.28e-06	17990	24
phylum	phylum.Actinobacteria.id.400	2	135984172	rs57829242	A	G	0.068253	0.0151867	2.63e-06	17990	24
phylum	phylum.Actinobacteria.id.400	2	135914038	rs11897217	C	T	0.0673386	0.0150258	2.35e-06	17990	24
phylum	phylum.Actinobacteria.id.400	2	136228887	rs7605229	C	T	0.0681722	0.0152168	2.62e-06	17990	24
phylum	phylum.Actinobacteria.id.400	4	1517560	rs67856226	A	G	0.0504229	0.0109456	4.59e-06	17989	24
phylum	phylum.Actinobacteria.id.400	2	213737153	rs13006808	A	C	0.0526879	0.0114665	3.5e-06	17984	24
phylum	phylum.Actinobacteria.id.400	2	135787642	rs1551497	T	C	0.0675468	0.0150447	3.06e-06	17989	24
phylum	phylum.Actinobacteria.id.400	4	1518060	rs58764609	G	T	0.0502773	0.0109455	4.83e-06	17989	24
phylum	phylum.Actinobacteria.id.400	15	92467422	rs6496870	C	T	0.0510777	0.0113809	4.62e-06	17990	24
phylum	phylum.Actinobacteria.id.400	6	14617591	rs857444	T	C	0.0507315	0.0109885	3.8e-06	17988	24
phylum	phylum.Actinobacteria.id.400	2	135925002	rs6705610	T	G	0.0668884	0.0149909	2.68e-06	17990	24
phylum	phylum.Actinobacteria.id.400	2	135785149	rs11890844	A	G	0.0669789	0.0150604	3.68e-06	17989	24
phylum	phylum.Actinobacteria.id.400	2	135785066	rs13402101	T	A	0.0669629	0.0150613	3.73e-06	17989	24
phylum	phylum.Actinobacteria.id.400	2	135785068	rs13399376	A	G	0.0669629	0.0150613	3.73e-06	17989	24
phylum	phylum.Actinobacteria.id.400	6	92775210	rs12528285	T	C	0.0809469	0.0180784	5.69e-06	17990	24
phylum	phylum.Actinobacteria.id.400	2	135789682	rs56369660	A	G	0.066291	0.0149949	4.34e-06	17990	24
phylum	phylum.Actinobacteria.id.400	2	135962711	rs4954226	T	C	0.067576	0.0151799	3.22e-06	17990	24
phylum	phylum.Actinobacteria.id.400	2	136819662	rs6704561	C	T	0.053593	0.0117392	6.26e-06	17782	23
phylum	phylum.Actinobacteria.id.400	2	136496805	rs35215526	G	A	0.0810216	0.017806	7.34e-06	17984	24
phylum	phylum.Actinobacteria.id.400	2	136522783	rs72970286	T	G	0.0864645	0.0192813	6.03e-06	15212	22
phylum	phylum.Actinobacteria.id.400	2	136100473	rs4954242	A	G	0.0681692	0.0152933	3.66e-06	17990	24
phylum	phylum.Actinobacteria.id.400	2	136524766	rs62170081	A	G	0.0863224	0.0195801	6.51e-06	15214	22
phylum	phylum.Actinobacteria.id.400	2	135789472	rs6737635	G	T	0.0662224	0.0150453	4.9e-06	17990	24
phylum	phylum.Actinobacteria.id.400	2	135921839	rs2322445	T	A	0.0665618	0.0150153	3.21e-06	17990	24
phylum	phylum.Actinobacteria.id.400	4	1517165	rs62287783	G	A	0.0497446	0.0109462	6.14e-06	17989	24
phylum	phylum.Actinobacteria.id.400	2	135787148	rs16831264	G	C	0.0662067	0.0149978	4.58e-06	17989	24
phylum	phylum.Actinobacteria.id.400	2	136917355	rs4954570	G	C	0.0545465	0.012219	5.85e-06	17986	24
phylum	phylum.Actinobacteria.id.400	4	1517273	rs62287786	A	G	0.0495118	0.0109462	6.73e-06	17989	24
phylum	phylum.Actinobacteria.id.400	4	1513991	rs7673556	T	C	0.0495757	0.0109608	6.78e-06	17987	24
phylum	phylum.Actinobacteria.id.400	2	135784733	rs13408096	G	T	0.0655856	0.0150094	5.69e-06	17989	24
phylum	phylum.Actinobacteria.id.400	16	81776276	rs10871420	A	G	0.0492363	0.0110731	8.79e-06	17990	24
phylum	phylum.Actinobacteria.id.400	2	135784227	rs4954213	G	T	0.0656009	0.0150125	5.87e-06	17989	24
phylum	phylum.Actinobacteria.id.400	2	136292425	rs6745996	A	G	0.0694193	0.0158345	4.71e-06	17990	24
phylum	phylum.Actinobacteria.id.400	4	1515208	rs62287778	T	C	0.0494529	0.0109606	7.01e-06	17986	24
phylum	phylum.Actinobacteria.id.400	2	136110129	rs6727889	C	T	0.0665362	0.0152192	5.01e-06	17990	24
phylum	phylum.Actinobacteria.id.400	4	1519838	rs28539813	C	T	0.0489113	0.0109605	8.77e-06	17988	24
phylum	phylum.Actinobacteria.id.400	4	1519005	rs28385412	C	T	0.0489187	0.0109467	8.54e-06	17990	24
phylum	phylum.Actinobacteria.id.400	2	213760966	rs10932451	A	G	0.0504078	0.011092	6.29e-06	17990	24
phylum	phylum.Actinobacteria.id.400	2	239936384	rs80124826	C	T	-0.124191	0.0278566	8.75e-06	11999	12
phylum	phylum.Actinobacteria.id.400	4	1517261	rs62287785	G	A	0.0491269	0.0109465	7.92e-06	17989	24
phylum	phylum.Actinobacteria.id.400	6	113129609	rs13192624	C	T	-0.0522862	0.0117742	9.33e-06	17985	24
phylum	phylum.Actinobacteria.id.400	16	81776056	rs4312299	G	C	0.0489993	0.011084	9.21e-06	17982	24
phylum	phylum.Actinobacteria.id.400	19	5300465	rs75211493	A	G	0.0840786	0.0184739	9.27e-06	16605	20	rs62115123
phylum	phylum.Actinobacteria.id.400	2	136793114	rs4954555	T	C	0.0907368	0.021229	9.64e-06	12795	20
phylum	phylum.Actinobacteria.id.400	4	1519145	rs11936212	G	C	0.0486703	0.0109469	9.52e-06	17990	24
phylum	phylum.Actinobacteria.id.400	2	102249583	rs6743026	C	T	0.0589446	0.0134622	9.88e-06	17875	23
phylum	phylum.Actinobacteria.id.400	2	135288740	rs638382	C	T	-0.0501706	0.0111272	5.03e-06	17180	23
phylum	phylum.Actinobacteria.id.400	2	213760643	rs10200912	G	A	0.0501205	0.0110963	7.17e-06	17980	24
phylum	phylum.Actinobacteria.id.400	2	135783367	rs11892750	G	A	0.0649888	0.0150733	7.84e-06	17989	24
phylum	phylum.Actinobacteria.id.400	2	136288273	rs3806502	C	T	0.0657436	0.0152096	5.57e-06	17990	24
phylum	phylum.Actinobacteria.id.400	2	135780168	rs4954212	A	G	0.0651351	0.0150151	7.41e-06	17988	24
phylum	phylum.Actinobacteria.id.400	2	135782456	rs10928529	G	A	0.0651643	0.0150738	7.52e-06	17989	24
phylum	phylum.Actinobacteria.id.400	15	92471336	rs9920349	G	A	0.0491929	0.0113629	8.57e-06	17990	24
phylum	phylum.Actinobacteria.id.400	2	135781522	rs11889843	G	A	0.0645334	0.0150129	8.37e-06	17989	24
phylum	phylum.Actinobacteria.id.400	2	135781301	rs7597802	A	T	0.0647803	0.0150625	8.49e-06	17989	24
phylum	phylum.Actinobacteria.id.400	2	137051974	rs72847650	C	A	-0.0485147	0.0112767	8.74e-06	16976	22
phylum	phylum.Actinobacteria.id.400	2	135287914	rs578384	C	T	-0.0493903	0.0111283	6.68e-06	17178	23
phylum	phylum.Actinobacteria.id.400	2	135781635	rs11900832	C	T	0.064481	0.0150757	9.05e-06	17989	24
phylum	phylum.Actinobacteria.id.400	7	155002747	rs11766971	C	T	0.0476376	0.010646	9.4e-06	17987	24
phylum	phylum.Actinobacteria.id.400	2	135481278	rs6756200	T	C	0.0485801	0.0109175	7.54e-06	17782	23
phylum	phylum.Actinobacteria.id.400	2	220362557	rs12474050	C	T	-0.0488431	0.0110629	9.93e-06	17988	24
phylum	phylum.Actinobacteria.id.400	2	135694848	rs4953938	G	A	0.0474074	0.0108359	9.3e-06	17990	24
phylum	phylum.Actinobacteria.id.400	2	135295619	rs520449	T	C	-0.0483638	0.0111791	8.74e-06	17183	23
phylum	phylum.Bacteroidetes.id.905	3	89340254	rs73846128	G	A	-0.0664262	0.0133481	4.78e-07	18335	24
phylum	phylum.Bacteroidetes.id.905	3	89339527	rs7631304	A	G	-0.0659558	0.0132949	4.9e-07	18335	24
phylum	phylum.Bacteroidetes.id.905	13	70522683	rs73512608	A	G	-0.123117	0.0236743	2.54e-07	11350	16
phylum	phylum.Bacteroidetes.id.905	13	70523029	rs55773148	A	G	-0.122677	0.0236746	2.84e-07	11350	16
phylum	phylum.Bacteroidetes.id.905	3	89322324	rs11929346	T	C	-0.0653392	0.013281	6.3e-07	18335	24
phylum	phylum.Bacteroidetes.id.905	13	70523117	rs55993203	G	A	-0.12194	0.023675	3.4e-07	11350	16
phylum	phylum.Bacteroidetes.id.905	3	89323493	rs35800684	G	A	-0.0650415	0.0132803	6.99e-07	18335	24
phylum	phylum.Bacteroidetes.id.905	13	70525153	rs60610351	T	A	-0.121798	0.0236751	3.71e-07	11350	16
phylum	phylum.Bacteroidetes.id.905	3	89331534	rs7611599	C	T	-0.0645734	0.0132923	8.43e-07	18335	24
phylum	phylum.Bacteroidetes.id.905	13	70523468	rs56358950	T	C	-0.12165	0.0236746	4.11e-07	11350	16
phylum	phylum.Bacteroidetes.id.905	13	70524658	rs58269684	C	T	-0.12198	0.0236749	3.66e-07	11350	16
phylum	phylum.Bacteroidetes.id.905	13	70523601	rs74090639	G	A	-0.121507	0.0236746	4.3e-07	11350	16
phylum	phylum.Bacteroidetes.id.905	3	89308895	rs74937713	A	T	-0.064609	0.013221	8.03e-07	18327	24
phylum	phylum.Bacteroidetes.id.905	13	70519186	rs112343530	T	C	-0.119643	0.0236892	4.87e-07	11350	16
phylum	phylum.Bacteroidetes.id.905	3	89307462	rs7629132	C	T	-0.0642242	0.0132206	9.39e-07	18326	24
phylum	phylum.Bacteroidetes.id.905	13	70524425	rs58298316	T	G	-0.120479	0.0236758	5.16e-07	11350	16
phylum	phylum.Bacteroidetes.id.905	13	70518353	rs2210451	C	G	-0.119935	0.0236887	5.18e-07	11350	16
phylum	phylum.Bacteroidetes.id.905	13	70518895	rs74090627	C	T	-0.11986	0.0236886	5.26e-07	11350	16
phylum	phylum.Bacteroidetes.id.905	13	70522227	rs7337863	C	A	-0.119046	0.0238701	5.27e-07	11350	16
phylum	phylum.Bacteroidetes.id.905	13	70517417	rs2150960	G	C	-0.119766	0.0236863	5.28e-07	11350	16
phylum	phylum.Bacteroidetes.id.905	13	70521786	rs2210454	C	T	-0.12	0.02369	5.38e-07	11350	16
phylum	phylum.Bacteroidetes.id.905	13	70519152	rs112675712	T	C	-0.118928	0.0236896	5.38e-07	11350	16
phylum	phylum.Bacteroidetes.id.905	13	70524034	rs60614038	T	A	-0.12004	0.0236761	5.76e-07	11350	16
phylum	phylum.Bacteroidetes.id.905	13	70530878	rs17085771	A	T	-0.119975	0.0236581	5.7e-07	11350	16
phylum	phylum.Bacteroidetes.id.905	3	89331815	rs73846120	A	G	-0.0638982	0.0133479	1.26e-06	18335	24
phylum	phylum.Bacteroidetes.id.905	3	89306245	rs11920519	A	G	-0.0637618	0.0132076	1.11e-06	18332	24
phylum	phylum.Bacteroidetes.id.905	13	70517836	rs56949730	A	G	-0.119325	0.0236866	5.9e-07	11350	16
phylum	phylum.Bacteroidetes.id.905	3	89324355	rs71322866	A	C	-0.0642051	0.013335	1.11e-06	18335	24
phylum	phylum.Bacteroidetes.id.905	3	89338394	rs12486528	G	A	-0.0646634	0.0134258	1.05e-06	18335	24
phylum	phylum.Bacteroidetes.id.905	13	70519423	rs80015632	C	G	-0.119228	0.023689	6.09e-07	11350	16
phylum	phylum.Bacteroidetes.id.905	13	70529980	rs9788409	T	C	-0.119687	0.0236604	6.1e-07	11350	16
phylum	phylum.Bacteroidetes.id.905	13	70519718	rs2210452	G	A	-0.118981	0.0236826	6.13e-07	11350	16
phylum	phylum.Bacteroidetes.id.905	3	89311334	rs36076607	T	C	-0.0632626	0.0131744	1.17e-06	18335	24
phylum	phylum.Bacteroidetes.id.905	3	89309177	rs11916046	C	A	-0.0636797	0.0132356	1.19e-06	18335	24
phylum	phylum.Bacteroidetes.id.905	3	89348956	rs1996069	T	C	-0.0639449	0.0133218	1.25e-06	18335	24
phylum	phylum.Bacteroidetes.id.905	13	70532097	rs17085818	A	C	-0.120013	0.0236498	5.49e-07	11350	16
phylum	phylum.Bacteroidetes.id.905	14	59317502	rs111845179	C	T	0.104177	0.0213837	6.47e-07	16394	20
phylum	phylum.Bacteroidetes.id.905	17	6461200	rs73975615	A	G	-0.207163	0.0442629	1.2e-06	3350	4
phylum	phylum.Bacteroidetes.id.905	3	89306168	rs34519192	A	G	-0.0631752	0.0132095	1.38e-06	18324	24
phylum	phylum.Bacteroidetes.id.905	3	89316274	rs1040016	G	T	-0.0631501	0.0132251	1.44e-06	18335	24
phylum	phylum.Bacteroidetes.id.905	17	6460281	rs12938514	G	A	-0.201089	0.0415995	1.27e-06	3350	4
phylum	phylum.Bacteroidetes.id.905	3	89316242	rs2346325	A	G	-0.0630872	0.0132252	1.48e-06	18335	24
phylum	phylum.Bacteroidetes.id.905	3	89304608	rs6794198	C	T	-0.0630205	0.0132651	1.48e-06	18324	24
phylum	phylum.Bacteroidetes.id.905	3	89305396	rs35532963	C	G	-0.0630333	0.0132174	1.48e-06	18324	24
phylum	phylum.Bacteroidetes.id.905	3	89326479	rs907713	A	C	-0.0634687	0.0133359	1.42e-06	18335	24
phylum	phylum.Bacteroidetes.id.905	13	70531829	rs17085798	C	A	-0.11895	0.0236559	6.59e-07	11350	16
phylum	phylum.Bacteroidetes.id.905	3	89315917	rs2346324	A	G	-0.0629871	0.0132265	1.54e-06	18335	24
phylum	phylum.Bacteroidetes.id.905	3	89309406	rs11916939	G	A	-0.0629501	0.013244	1.58e-06	18335	24
phylum	phylum.Bacteroidetes.id.905	3	89304244	rs71322864	C	A	-0.0627721	0.0132666	1.63e-06	18324	24
phylum	phylum.Bacteroidetes.id.905	3	89325131	rs12496485	G	A	-0.0633535	0.013357	1.56e-06	18335	24
phylum	phylum.Bacteroidetes.id.905	3	89316376	rs3946805	A	G	-0.0627648	0.013225	1.64e-06	18335	24
phylum	phylum.Bacteroidetes.id.905	3	89319382	rs34922683	G	T	-0.0628796	0.0132471	1.67e-06	18335	24
phylum	phylum.Bacteroidetes.id.905	3	89315816	rs13100590	T	C	-0.062614	0.0132266	1.77e-06	18335	24
phylum	phylum.Bacteroidetes.id.905	3	89304364	rs34046877	T	C	-0.0624083	0.0132465	1.81e-06	18324	24
phylum	phylum.Bacteroidetes.id.905	3	89315614	rs17026821	T	C	-0.062529	0.0132266	1.82e-06	18335	24
phylum	phylum.Bacteroidetes.id.905	3	89334464	rs35176045	C	T	-0.0622579	0.0132907	1.96e-06	18335	24
phylum	phylum.Bacteroidetes.id.905	13	70522443	rs7338117	A	G	-0.116647	0.0238554	1.02e-06	11350	16
phylum	phylum.Bacteroidetes.id.905	17	6460709	rs11871360	A	G	-0.203781	0.0441824	1.7e-06	3350	4
phylum	phylum.Bacteroidetes.id.905	3	89292011	rs13060907	G	A	-0.0624127	0.0132758	1.95e-06	18333	24
phylum	phylum.Bacteroidetes.id.905	13	70522595	rs17085738	T	G	-0.11665	0.0238501	1.04e-06	11350	16
phylum	phylum.Bacteroidetes.id.905	13	70522661	rs17085746	A	G	-0.11665	0.0238501	1.04e-06	11350	16
phylum	phylum.Bacteroidetes.id.905	13	70519922	rs2225529	C	T	-0.116517	0.0238681	1.05e-06	11342	16
phylum	phylum.Bacteroidetes.id.905	13	70519698	rs4474577	G	A	-0.11934	0.0244015	1.1e-06	10869	15
phylum	phylum.Bacteroidetes.id.905	2	53831026	rs2032750	C	T	-0.0510857	0.0106804	1.71e-06	17854	23
phylum	phylum.Bacteroidetes.id.905	3	89315046	rs6777119	T	C	-0.0620486	0.0132269	2.13e-06	18335	24
phylum	phylum.Bacteroidetes.id.905	3	89286083	rs17026797	G	T	-0.0623273	0.0132444	2.02e-06	18333	24
phylum	phylum.Bacteroidetes.id.905	13	70520899	rs73510191	A	C	-0.116072	0.0236906	1.28e-06	11347	16
phylum	phylum.Bacteroidetes.id.905	3	89297466	rs6791217	G	T	-0.0617927	0.0132868	2.48e-06	18333	24
phylum	phylum.Bacteroidetes.id.905	3	89313541	rs13097740	G	A	-0.0612439	0.0132478	2.54e-06	18333	24
phylum	phylum.Bacteroidetes.id.905	13	70519253	rs73510178	G	A	-0.11519	0.0238661	1.37e-06	11350	16
phylum	phylum.Bacteroidetes.id.905	3	89334824	rs35665203	T	C	-0.0620532	0.0133536	2.49e-06	18335	24
phylum	phylum.Bacteroidetes.id.905	13	70524336	rs60660711	G	A	-0.115267	0.0238148	1.41e-06	11348	16
phylum	phylum.Bacteroidetes.id.905	13	70520090	rs60722059	A	G	-0.115077	0.0238653	1.43e-06	11350	16
phylum	phylum.Bacteroidetes.id.905	13	70525139	rs61070599	C	T	-0.115326	0.0238508	1.5e-06	11350	16
phylum	phylum.Bacteroidetes.id.905	13	70523638	rs56335733	C	T	-0.115564	0.0238501	1.52e-06	11350	16
phylum	phylum.Bacteroidetes.id.905	3	89290305	rs1996068	A	G	-0.0615224	0.0132279	2.7e-06	18333	24
phylum	phylum.Bacteroidetes.id.905	3	89305425	rs60475411	T	C	-0.0611438	0.0131951	2.86e-06	18324	24
phylum	phylum.Bacteroidetes.id.905	13	70520200	rs74090631	A	G	-0.114663	0.0238654	1.6e-06	11350	16
phylum	phylum.Bacteroidetes.id.905	13	70520305	rs73510184	C	T	-0.114663	0.0238654	1.6e-06	11350	16
phylum	phylum.Bacteroidetes.id.905	1	176792690	rs7546249	A	T	-0.0569173	0.0118382	1.42e-06	18334	24
phylum	phylum.Bacteroidetes.id.905	13	70526850	rs73512626	C	A	-0.114866	0.0238323	1.61e-06	11350	16
phylum	phylum.Bacteroidetes.id.905	13	70525553	rs60869989	G	A	-0.114638	0.0238514	1.66e-06	11350	16
phylum	phylum.Bacteroidetes.id.905	3	89313904	rs71322865	C	T	-0.0602966	0.013175	3.13e-06	18335	24
phylum	phylum.Bacteroidetes.id.905	13	70521955	rs7337151	A	C	-0.114401	0.0238657	1.71e-06	11350	16
phylum	phylum.Bacteroidetes.id.905	13	70518842	rs74090626	A	G	-0.114293	0.0238638	1.73e-06	11350	16
phylum	phylum.Bacteroidetes.id.905	13	70517877	rs60814075	C	T	-0.11421	0.0238614	1.74e-06	11350	16
phylum	phylum.Bacteroidetes.id.905	3	89334362	rs34986288	G	A	-0.0615436	0.0135284	3.38e-06	18330	24
phylum	phylum.Bacteroidetes.id.905	13	70524468	rs61289215	C	T	-0.11458	0.0238513	1.81e-06	11350	16
phylum	phylum.Bacteroidetes.id.905	13	70513774	rs7320487	T	C	-0.113522	0.0238549	1.86e-06	11350	16
phylum	phylum.Bacteroidetes.id.905	13	70513882	rs7319197	A	G	-0.113504	0.0238492	1.86e-06	11350	16
phylum	phylum.Bacteroidetes.id.905	3	89334803	rs73846124	G	A	-0.0606926	0.0132979	3.48e-06	18335	24
phylum	phylum.Bacteroidetes.id.905	13	70521407	rs7491419	T	G	-0.113942	0.0238663	1.93e-06	11350	16
phylum	phylum.Bacteroidetes.id.905	13	70530659	rs60954548	A	G	-0.113979	0.0238325	2.01e-06	11350	16
phylum	phylum.Bacteroidetes.id.905	13	70519401	rs75808613	G	A	-0.113366	0.0238644	2.12e-06	11350	16
phylum	phylum.Bacteroidetes.id.905	13	70519308	rs78745799	G	T	-0.113366	0.0238644	2.12e-06	11350	16
phylum	phylum.Bacteroidetes.id.905	1	176802974	rs1014718	G	A	-0.0566303	0.0119054	1.88e-06	18335	24
phylum	phylum.Bacteroidetes.id.905	13	70530535	rs17085756	G	A	-0.11346	0.023833	2.21e-06	11350	16
phylum	phylum.Bacteroidetes.id.905	13	70513262	rs1888900	T	C	-0.114084	0.0236825	1.95e-06	11350	16
phylum	phylum.Bacteroidetes.id.905	13	70530900	rs17085776	A	G	-0.113508	0.0238305	2.24e-06	11350	16
phylum	phylum.Bacteroidetes.id.905	13	70517106	rs2183908	T	C	-0.112481	0.0238627	2.3e-06	11350	16
phylum	phylum.Bacteroidetes.id.905	1	176772958	rs1555070	C	T	-0.0560772	0.0118824	2.24e-06	18330	24
phylum	phylum.Bacteroidetes.id.905	13	70523892	rs74090642	A	G	-0.113369	0.0238517	2.35e-06	11350	16
phylum	phylum.Bacteroidetes.id.905	13	70532016	rs17085809	A	G	-0.113698	0.0238224	1.95e-06	11350	16
phylum	phylum.Bacteroidetes.id.905	13	70530725	rs17085765	G	C	-0.113225	0.0238332	2.38e-06	11350	16
phylum	phylum.Bacteroidetes.id.905	13	70531223	rs17085785	C	T	-0.11294	0.023831	2.43e-06	11350	16
phylum	phylum.Bacteroidetes.id.905	9	116888284	rs13291169	G	C	0.0700929	0.0148756	2.61e-06	17514	23
phylum	phylum.Bacteroidetes.id.905	1	176788394	rs1022523	A	G	-0.0561858	0.0118509	2e-06	18334	24
phylum	phylum.Bacteroidetes.id.905	2	228475013	rs2138406	G	T	0.057997	0.013164	8.38e-06	18334	24
phylum	phylum.Bacteroidetes.id.905	13	70531600	rs17085791	G	C	-0.112107	0.0238231	2.74e-06	11350	16
phylum	phylum.Bacteroidetes.id.905	9	116888634	rs13291434	C	T	0.0705818	0.014978	3.01e-06	17401	22
phylum	phylum.Bacteroidetes.id.905	13	70513244	rs2875575	G	C	-0.112261	0.0237024	2.88e-06	11350	16
phylum	phylum.Bacteroidetes.id.905	13	70520953	rs73510192	T	C	-0.11272	0.0241829	2.87e-06	10869	15
phylum	phylum.Bacteroidetes.id.905	13	70532600	rs59082732	T	G	-0.113232	0.0238276	2.45e-06	11350	16
phylum	phylum.Bacteroidetes.id.905	3	89325083	rs12486971	T	C	-0.0610011	0.013616	5.25e-06	18328	24
phylum	phylum.Bacteroidetes.id.905	1	176772360	rs1325597	G	T	-0.0552744	0.0118871	3.05e-06	18335	24
phylum	phylum.Bacteroidetes.id.905	13	70513238	rs1888899	C	T	-0.112836	0.0236962	2.7e-06	11350	16
phylum	phylum.Bacteroidetes.id.905	9	116887845	rs7857688	G	A	0.0649028	0.0140606	3.65e-06	17524	23
phylum	phylum.Bacteroidetes.id.905	14	59338832	rs7157380	G	C	0.0976108	0.0212844	3.13e-06	17298	21
phylum	phylum.Bacteroidetes.id.905	22	27433885	rs17343978	C	A	-0.0556041	0.0120272	7.22e-06	18335	24
phylum	phylum.Bacteroidetes.id.905	13	70520688	rs73510188	G	A	-0.111373	0.0241837	3.63e-06	10869	15
phylum	phylum.Bacteroidetes.id.905	13	70520722	rs73510190	G	C	-0.111373	0.0241837	3.63e-06	10869	15
phylum	phylum.Bacteroidetes.id.905	16	74290641	rs929878	T	C	-0.0540001	0.0121526	6.51e-06	18335	24
phylum	phylum.Bacteroidetes.id.905	17	6462820	rs73975618	A	G	-0.189263	0.0428023	6.77e-06	3350	4
phylum	phylum.Bacteroidetes.id.905	1	157495438	rs72706335	C	T	-0.223193	0.0493382	7.13e-06	3820	4
phylum	phylum.Bacteroidetes.id.905	13	24963729	rs7999780	A	G	0.0543635	0.0124067	9.47e-06	18325	24
phylum	phylum.Bacteroidetes.id.905	22	27433179	rs79037	G	A	-0.0549658	0.0120255	9.13e-06	18335	24
phylum	phylum.Bacteroidetes.id.905	21	43942135	rs6586324	C	T	0.0477792	0.0105437	7.37e-06	18332	24
phylum	phylum.Bacteroidetes.id.905	8	70916181	rs62531359	G	T	0.0657788	0.0149886	8.42e-06	18321	24
phylum	phylum.Bacteroidetes.id.905	3	89334817	rs34380401	T	C	-0.0593139	0.013613	9.59e-06	18328	24
phylum	phylum.Bacteroidetes.id.905	9	136493820	rs62575403	T	C	0.145424	0.0311079	2.96e-06	9669	12
phylum	phylum.Bacteroidetes.id.905	9	116890596	rs2418267	G	A	0.0612196	0.0135613	6.05e-06	17524	23
phylum	phylum.Bacteroidetes.id.905	9	116903788	rs1808630	C	T	0.0684355	0.0153385	9.21e-06	17406	22
phylum	phylum.Bacteroidetes.id.905	14	59307933	rs1365795	T	C	0.0904191	0.020312	6.84e-06	17299	21
phylum	phylum.Cyanobacteria.id.1500	3	14308119	rs2005426	C	A	-0.139246	0.026887	2.47e-07	6918	23
phylum	phylum.Cyanobacteria.id.1500	18	1008239	rs789068	A	G	-0.111385	0.0212922	1.57e-07	7110	24	rs809311
phylum	phylum.Cyanobacteria.id.1500	18	1008278	rs789069	C	A	-0.110945	0.0213262	1.86e-07	7110	24
phylum	phylum.Cyanobacteria.id.1500	3	14306949	rs9864379	C	T	-0.138933	0.0268045	2.03e-07	6922	23
phylum	phylum.Cyanobacteria.id.1500	18	1007931	rs789067	C	T	-0.110961	0.0212991	1.78e-07	7108	24
phylum	phylum.Cyanobacteria.id.1500	3	14306999	rs9830438	A	C	-0.138247	0.026802	2.31e-07	6922	23
phylum	phylum.Cyanobacteria.id.1500	3	14307483	rs900188	A	G	-0.137807	0.0268031	2.88e-07	6921	23
phylum	phylum.Cyanobacteria.id.1500	18	1006470	rs789063	A	G	-0.105627	0.0207518	4.78e-07	7118	24
phylum	phylum.Cyanobacteria.id.1500	18	967298	rs67057512	G	A	-0.107972	0.0213902	6.67e-07	7115	24
phylum	phylum.Cyanobacteria.id.1500	18	986153	rs66464540	G	A	-0.104443	0.0209529	9.32e-07	7110	24
phylum	phylum.Cyanobacteria.id.1500	18	1008431	rs789073	G	A	-0.102031	0.0207748	1.13e-06	7117	24
phylum	phylum.Cyanobacteria.id.1500	3	14306561	rs9864035	G	A	-0.129266	0.0267885	1.28e-06	6920	23
phylum	phylum.Cyanobacteria.id.1500	7	21647735	rs76531781	C	T	-0.231868	0.0493393	2.87e-06	3658	10
phylum	phylum.Cyanobacteria.id.1500	18	1003316	rs789061	G	A	-0.101945	0.0207631	1.36e-06	7117	24
phylum	phylum.Cyanobacteria.id.1500	3	14306171	rs9883109	T	C	-0.125516	0.0267241	2.38e-06	6922	23
phylum	phylum.Cyanobacteria.id.1500	3	14280171	rs12493406	C	T	-0.126845	0.0267642	3.21e-06	6922	23
phylum	phylum.Cyanobacteria.id.1500	3	14268744	rs13062781	G	A	-0.12077	0.0260215	2.7e-06	6919	23
phylum	phylum.Cyanobacteria.id.1500	3	14268381	rs6773199	G	A	-0.123572	0.0262531	2.75e-06	6920	23
phylum	phylum.Cyanobacteria.id.1500	3	14283539	rs12486770	T	A	-0.126087	0.0267681	3.67e-06	6922	23
phylum	phylum.Cyanobacteria.id.1500	3	14282488	rs62231951	A	T	-0.125894	0.0267628	3.77e-06	6922	23
phylum	phylum.Cyanobacteria.id.1500	3	14298628	rs6442436	C	T	-0.122577	0.0266881	3.94e-06	6921	23
phylum	phylum.Cyanobacteria.id.1500	3	14299101	rs6780959	A	G	-0.122309	0.0266891	4.04e-06	6921	23
phylum	phylum.Cyanobacteria.id.1500	18	969396	rs9748924	C	T	-0.100378	0.0213622	3.77e-06	7116	24
phylum	phylum.Cyanobacteria.id.1500	3	14301173	rs1010755	C	T	-0.122142	0.0266711	4.25e-06	6922	23
phylum	phylum.Cyanobacteria.id.1500	3	14305836	rs13072505	A	G	-0.12219	0.026682	4.12e-06	6922	23
phylum	phylum.Cyanobacteria.id.1500	18	968827	rs145461062	C	T	-0.100155	0.0213654	3.98e-06	7116	24
phylum	phylum.Cyanobacteria.id.1500	3	14306519	rs9863760	C	T	-0.121297	0.026063	3.18e-06	6921	23
phylum	phylum.Cyanobacteria.id.1500	14	100168298	rs7148504	T	G	0.0800404	0.0176621	6.62e-06	7118	24
phylum	phylum.Cyanobacteria.id.1500	3	14303081	rs17039205	A	G	-0.121462	0.0266937	4.51e-06	6922	23
phylum	phylum.Cyanobacteria.id.1500	3	14303190	rs17039208	T	C	-0.121053	0.0266818	4.79e-06	6922	23
phylum	phylum.Cyanobacteria.id.1500	3	14305670	rs13095126	T	C	-0.121293	0.0266861	5e-06	6922	23
phylum	phylum.Cyanobacteria.id.1500	3	14305584	rs13072444	G	A	-0.121203	0.0266862	5.07e-06	6922	23
phylum	phylum.Cyanobacteria.id.1500	6	48288456	rs584122	T	C	-0.151774	0.0326827	4.23e-06	6922	23
phylum	phylum.Cyanobacteria.id.1500	3	14287703	rs10510427	G	A	-0.122367	0.0264711	5.69e-06	6922	23
phylum	phylum.Cyanobacteria.id.1500	3	14296762	rs13072729	T	C	-0.121508	0.0267118	5.4e-06	6920	23
phylum	phylum.Cyanobacteria.id.1500	3	14290362	rs13098772	C	A	-0.122577	0.0267221	5.45e-06	6920	23
phylum	phylum.Cyanobacteria.id.1500	17	26104110	rs2314810	G	C	-0.218257	0.0464571	4.25e-06	3934	13
phylum	phylum.Cyanobacteria.id.1500	3	14305775	rs13072359	A	C	-0.12061	0.0266851	5.69e-06	6922	23
phylum	phylum.Cyanobacteria.id.1500	3	14304191	rs13088024	T	A	-0.120258	0.0266875	5.89e-06	6922	23
phylum	phylum.Cyanobacteria.id.1500	3	14305088	rs12714903	C	T	-0.120035	0.0266913	6.07e-06	6922	23
phylum	phylum.Cyanobacteria.id.1500	3	14303491	rs13060131	C	T	-0.12004	0.0266884	6.08e-06	6922	23
phylum	phylum.Cyanobacteria.id.1500	3	14304881	rs12714902	G	A	-0.120053	0.0266887	6.08e-06	6922	23
phylum	phylum.Cyanobacteria.id.1500	3	14304748	rs12714900	G	T	-0.119935	0.0266875	6.17e-06	6922	23
phylum	phylum.Cyanobacteria.id.1500	6	48282842	rs615396	A	G	-0.149466	0.0326806	5.31e-06	6922	23
phylum	phylum.Cyanobacteria.id.1500	18	1009630	rs1567601	T	A	-0.0992537	0.0216541	5.66e-06	6682	23
phylum	phylum.Cyanobacteria.id.1500	3	14305341	rs13072044	G	T	-0.122099	0.0273685	6.89e-06	6486	22
phylum	phylum.Cyanobacteria.id.1500	3	14303744	rs12491989	C	G	-0.119961	0.026743	6.87e-06	6922	23
phylum	phylum.Cyanobacteria.id.1500	4	37842537	rs2553290	T	A	0.0962131	0.0202617	3.61e-06	7113	24
phylum	phylum.Cyanobacteria.id.1500	18	1012292	rs4407129	C	T	-0.0955937	0.0207742	5.8e-06	7118	24
phylum	phylum.Cyanobacteria.id.1500	18	1012105	rs4494631	A	G	-0.0953026	0.0207693	5.98e-06	7117	24
phylum	phylum.Cyanobacteria.id.1500	6	48282542	rs545090	T	C	-0.148533	0.0326808	6.2e-06	6922	23
phylum	phylum.Cyanobacteria.id.1500	6	48282957	rs616178	C	A	-0.148107	0.0326814	6.44e-06	6922	23
phylum	phylum.Cyanobacteria.id.1500	3	14302318	rs7644367	G	A	-0.117582	0.0266792	8.98e-06	6922	23
phylum	phylum.Cyanobacteria.id.1500	18	979121	rs789050	G	A	-0.0965321	0.0213263	8.74e-06	7113	24
phylum	phylum.Cyanobacteria.id.1500	3	14270680	rs9832125	C	T	-0.112873	0.0258774	8.25e-06	6921	23
phylum	phylum.Cyanobacteria.id.1500	4	37842254	rs2608306	A	G	0.0945065	0.0202562	5.37e-06	7118	24
phylum	phylum.Cyanobacteria.id.1500	4	37837218	rs2608309	G	A	0.0944305	0.0202736	5.57e-06	7118	24
phylum	phylum.Cyanobacteria.id.1500	9	110489551	rs12555298	A	G	0.0974327	0.0219351	8.09e-06	7096	23
phylum	phylum.Cyanobacteria.id.1500	4	37837065	rs2553291	A	G	0.0944378	0.0202733	5.51e-06	7118	24
phylum	phylum.Cyanobacteria.id.1500	4	37841942	rs2714559	T	C	0.0942181	0.0202508	5.59e-06	7118	24
phylum	phylum.Cyanobacteria.id.1500	3	14270543	rs13084677	A	T	-0.112043	0.0258772	9.44e-06	6921	23
phylum	phylum.Cyanobacteria.id.1500	4	37836621	rs2714557	A	T	0.0942197	0.0202716	5.84e-06	7118	24
phylum	phylum.Cyanobacteria.id.1500	4	37837258	rs2608308	G	A	0.0938412	0.0202734	6.39e-06	7118	24
phylum	phylum.Cyanobacteria.id.1500	4	37841430	rs2261414	C	T	0.0932818	0.0202584	7.11e-06	7118	24
phylum	phylum.Cyanobacteria.id.1500	4	37837567	rs2714556	T	C	0.092598	0.020281	8.38e-06	7118	24
phylum	phylum.Cyanobacteria.id.1500	4	37836302	rs3752683	T	C	0.0927303	0.0202732	8.17e-06	7118	24
phylum	phylum.Cyanobacteria.id.1500	4	37840884	rs2714558	G	C	0.0927016	0.020259	8.24e-06	7118	24
phylum	phylum.Cyanobacteria.id.1500	4	37838237	rs2608307	C	T	0.0922596	0.020275	9.09e-06	7118	24
phylum	phylum.Cyanobacteria.id.1500	15	100880888	rs2585223	C	T	0.111364	0.0247743	8.86e-06	6911	23
phylum	phylum.Cyanobacteria.id.1500	4	37838383	rs2714554	C	T	0.09188	0.020276	9.99e-06	7118	24
phylum	phylum.Cyanobacteria.id.1500	13	100566758	rs61972390	C	T	0.107346	0.0242469	9.11e-06	6486	22
phylum	phylum.Euryarchaeota.id.55	2	125440268	rs10202904	G	T	-0.115986	0.0230271	6.19e-07	3861	17
phylum	phylum.Euryarchaeota.id.55	2	125437944	rs7601415	T	A	-0.114447	0.023031	8.97e-07	3858	17
phylum	phylum.Euryarchaeota.id.55	2	125437070	rs1869500	A	C	-0.113943	0.0230304	9.87e-07	3858	17
phylum	phylum.Euryarchaeota.id.55	13	41963791	rs76029318	C	T	0.214866	0.0438442	1.05e-06	3660	16
phylum	phylum.Euryarchaeota.id.55	13	41963968	rs73457427	G	A	0.212931	0.043791	1.26e-06	3660	16
phylum	phylum.Euryarchaeota.id.55	2	125446588	rs4848970	G	T	0.114783	0.0238926	1.51e-06	3862	17
phylum	phylum.Euryarchaeota.id.55	13	41962188	rs9594530	T	C	0.210776	0.0437671	1.6e-06	3661	16
phylum	phylum.Euryarchaeota.id.55	13	41955162	rs11147839	G	A	0.210756	0.0436877	1.75e-06	3662	16
phylum	phylum.Euryarchaeota.id.55	13	41961665	rs3923545	G	C	0.20854	0.0436841	1.88e-06	3661	16
phylum	phylum.Euryarchaeota.id.55	13	41956181	rs73457410	G	A	0.208001	0.0428474	2.37e-06	3661	16
phylum	phylum.Euryarchaeota.id.55	3	15019595	rs73031978	G	C	-0.197523	0.0414497	2.74e-06	3501	14
phylum	phylum.Euryarchaeota.id.55	2	125434310	rs12711690	G	A	-0.108131	0.0230363	3.44e-06	3857	17
phylum	phylum.Euryarchaeota.id.55	13	41849721	rs9532770	T	C	0.126343	0.0271155	3.74e-06	3483	16
phylum	phylum.Euryarchaeota.id.55	3	15019689	rs62241836	C	T	-0.19381	0.0411463	3.77e-06	3544	15
phylum	phylum.Euryarchaeota.id.55	3	15013348	rs62241835	T	G	-0.193943	0.0410677	3.78e-06	3544	15
phylum	phylum.Euryarchaeota.id.55	3	15015333	rs9942108	G	A	-0.19369	0.0413169	4.01e-06	3503	14
phylum	phylum.Euryarchaeota.id.55	6	146840876	rs34928225	C	T	0.19977	0.0425421	4.33e-06	3483	16
phylum	phylum.Euryarchaeota.id.55	3	15591607	rs7635189	A	G	0.119983	0.0259356	4.64e-06	3483	16
phylum	phylum.Euryarchaeota.id.55	6	16284785	rs77658038	C	A	-0.160157	0.0340856	4.75e-06	3810	16
phylum	phylum.Euryarchaeota.id.55	3	15051223	rs62240385	T	G	-0.19163	0.0411582	4.85e-06	3503	14
phylum	phylum.Euryarchaeota.id.55	3	15006272	rs56209241	G	A	-0.193769	0.0415348	4.86e-06	3501	14
phylum	phylum.Euryarchaeota.id.55	3	15012512	rs62241834	G	T	-0.192348	0.041203	5.07e-06	3544	15
phylum	phylum.Euryarchaeota.id.55	4	104418307	rs894996	A	C	0.203577	0.0440033	5.12e-06	3746	16
phylum	phylum.Euryarchaeota.id.55	5	178160975	rs56131665	A	G	0.176759	0.0385787	5.3e-06	3736	16
phylum	phylum.Euryarchaeota.id.55	21	27368994	rs45498998	A	G	-0.131882	0.029229	5.32e-06	3850	17
phylum	phylum.Euryarchaeota.id.55	13	41949961	rs41288287	C	T	0.200641	0.0435846	5.39e-06	3664	16
phylum	phylum.Euryarchaeota.id.55	2	125432533	rs6541968	T	C	-0.105813	0.0230249	5.41e-06	3864	17
phylum	phylum.Euryarchaeota.id.55	3	15049536	rs6784384	G	A	-0.187146	0.0406089	5.47e-06	3546	15
phylum	phylum.Euryarchaeota.id.55	3	15049889	rs62240384	C	T	-0.18672	0.0406064	5.72e-06	3546	15
phylum	phylum.Euryarchaeota.id.55	3	15024811	rs62240373	G	A	-0.190334	0.0411358	5.93e-06	3544	15
phylum	phylum.Euryarchaeota.id.55	3	15015341	rs9942109	G	A	-0.189536	0.0411283	6.06e-06	3544	15
phylum	phylum.Euryarchaeota.id.55	2	125447191	rs10206171	C	T	-0.112438	0.0247322	6.58e-06	3483	16
phylum	phylum.Euryarchaeota.id.55	2	125446861	rs4848258	A	T	-0.104877	0.0230384	6.62e-06	3861	17
phylum	phylum.Euryarchaeota.id.55	13	41935969	rs73475126	T	G	0.19936	0.0441508	6.89e-06	3546	15
phylum	phylum.Euryarchaeota.id.55	3	15053083	rs6776814	C	T	-0.184815	0.0403828	7.13e-06	3546	15
phylum	phylum.Euryarchaeota.id.55	8	58018853	rs7015093	A	G	-0.118111	0.0264389	7.2e-06	3855	17
phylum	phylum.Euryarchaeota.id.55	6	16270128	rs9477075	G	A	-0.154645	0.0332821	7.59e-06	3863	17
phylum	phylum.Euryarchaeota.id.55	3	15059784	rs62240388	A	G	-0.186817	0.0411098	7.62e-06	3503	14
phylum	phylum.Euryarchaeota.id.55	3	15038202	rs62240380	C	T	-0.183973	0.0405721	7.63e-06	3546	15
phylum	phylum.Euryarchaeota.id.55	21	27368761	rs45567540	G	C	-0.129538	0.0292475	7.72e-06	3852	17
phylum	phylum.Euryarchaeota.id.55	11	13893667	rs11022995	A	G	-0.10373	0.0228889	7.73e-06	3864	17
phylum	phylum.Euryarchaeota.id.55	19	28827760	rs6508769	C	T	0.150529	0.0337091	8.12e-06	3483	16
phylum	phylum.Euryarchaeota.id.55	3	15006309	rs62241832	G	A	-0.188029	0.0412352	8.24e-06	3544	15
phylum	phylum.Euryarchaeota.id.55	13	41931863	rs9594529	A	G	0.197181	0.0442072	8.36e-06	3546	15
phylum	phylum.Euryarchaeota.id.55	4	104422283	rs74599069	C	A	0.218452	0.0485737	8.72e-06	3386	12
phylum	phylum.Euryarchaeota.id.55	3	15056858	rs7635580	G	A	-0.18483	0.0408627	9e-06	3546	15
phylum	phylum.Euryarchaeota.id.55	8	58016276	rs12155661	C	T	-0.116771	0.0264417	9.16e-06	3855	17
phylum	phylum.Euryarchaeota.id.55	20	56042866	rs6064552	C	T	-0.123612	0.0275749	9.34e-06	3775	15
phylum	phylum.Euryarchaeota.id.55	13	41926502	rs9594528	A	G	0.195271	0.043676	9.37e-06	3664	16
phylum	phylum.Euryarchaeota.id.55	3	15058403	rs58106718	A	T	-0.182018	0.0406022	9.41e-06	3546	15
phylum	phylum.Euryarchaeota.id.55	3	15022743	rs56001610	G	A	-0.185902	0.0410925	9.96e-06	3544	15
phylum	phylum.Euryarchaeota.id.55	3	15023497	rs62241845	T	A	-0.185998	0.041091	9.96e-06	3544	15
phylum	phylum.Euryarchaeota.id.55	3	15023392	rs62241844	G	C	-0.185998	0.041091	9.96e-06	3544	15
phylum	phylum.Firmicutes.id.1672	2	231678413	rs3792064	A	G	0.0897349	0.0182532	6.75e-07	17812	23
phylum	phylum.Firmicutes.id.1672	2	231676041	rs10209007	C	G	0.0892974	0.0182435	7.4e-07	17812	23
phylum	phylum.Firmicutes.id.1672	2	231673225	rs3792068	A	G	0.0870653	0.0182421	1.36e-06	17812	23
phylum	phylum.Firmicutes.id.1672	17	11780026	rs2009919	C	T	0.0536457	0.0106294	4.95e-07	17859	23
phylum	phylum.Firmicutes.id.1672	2	231667381	rs28814056	G	C	0.086242	0.0181887	1.67e-06	17814	23
phylum	phylum.Firmicutes.id.1672	21	40703251	rs112334273	A	G	0.0627459	0.0127415	9.26e-07	18217	23
phylum	phylum.Firmicutes.id.1672	2	231670910	rs13386595	A	G	0.0851081	0.0182235	2.29e-06	17813	23
phylum	phylum.Firmicutes.id.1672	2	231646203	rs11683620	A	G	0.0839343	0.0181185	3.31e-06	17816	23
phylum	phylum.Firmicutes.id.1672	2	231638483	rs58181266	G	A	0.0827592	0.018116	3.71e-06	17817	23
phylum	phylum.Firmicutes.id.1672	2	231650654	rs113037048	C	T	0.0823245	0.0181358	4.83e-06	17817	23
phylum	phylum.Firmicutes.id.1672	2	231664527	rs6436974	G	A	0.0833439	0.0181614	3.57e-06	17817	23
phylum	phylum.Firmicutes.id.1672	2	231659779	rs6436973	C	G	0.0826766	0.018125	4.28e-06	17817	23
phylum	phylum.Firmicutes.id.1672	2	231649894	rs7601602	A	G	0.0821022	0.0181292	5.56e-06	17815	23
phylum	phylum.Firmicutes.id.1672	2	231586340	rs13411251	T	G	0.0833645	0.018195	4.07e-06	17817	23
phylum	phylum.Firmicutes.id.1672	2	231637719	rs11690370	C	T	0.0825132	0.0181825	4.83e-06	17817	23
phylum	phylum.Firmicutes.id.1672	2	116724915	rs13421739	G	C	0.0943944	0.0179641	1.95e-06	18340	24
phylum	phylum.Firmicutes.id.1672	5	32670193	rs1968246	T	C	0.0497974	0.0106991	3.71e-06	17745	22
phylum	phylum.Firmicutes.id.1672	2	231592211	rs28651047	C	T	0.0831545	0.0181979	4.34e-06	17817	23
phylum	phylum.Firmicutes.id.1672	2	231645776	rs74905079	A	G	0.0814518	0.0181254	6.46e-06	17816	23
phylum	phylum.Firmicutes.id.1672	12	97374875	rs7975768	G	C	0.0512732	0.0109226	2.82e-06	17859	23
phylum	phylum.Firmicutes.id.1672	4	171672038	rs2332027	A	G	-0.0482656	0.0104823	4.05e-06	18340	24
phylum	phylum.Firmicutes.id.1672	2	231654969	rs11689387	A	G	0.0817939	0.0181368	5.46e-06	17817	23
phylum	phylum.Firmicutes.id.1672	14	52494072	rs2273429	G	A	-0.0702112	0.0153063	9.26e-06	18337	24	rs11847418
phylum	phylum.Firmicutes.id.1672	2	231592186	rs10164700	G	A	0.0823522	0.0181978	4.85e-06	17817	23
phylum	phylum.Firmicutes.id.1672	19	22899585	rs7247191	C	T	-0.0713033	0.0157424	4.73e-06	18340	24
phylum	phylum.Firmicutes.id.1672	2	231594089	rs6711453	A	G	0.0822564	0.0182004	5.55e-06	17817	23
phylum	phylum.Firmicutes.id.1672	10	13841631	rs72771021	T	C	-0.141357	0.0308303	5.12e-06	9068	11
phylum	phylum.Firmicutes.id.1672	2	231573384	rs9973480	A	C	0.0818592	0.0182721	6.82e-06	17816	23
phylum	phylum.Firmicutes.id.1672	20	54087963	rs3852931	T	C	-0.0482086	0.0105	4.53e-06	18260	23
phylum	phylum.Firmicutes.id.1672	2	116716993	rs10169367	C	T	0.0924053	0.0179962	2.78e-06	18340	24
phylum	phylum.Firmicutes.id.1672	2	231596955	rs6752031	C	T	0.0817184	0.0181955	6.16e-06	17817	23
phylum	phylum.Firmicutes.id.1672	19	22855508	rs2220596	A	G	-0.0698654	0.0157791	6.12e-06	18340	24
phylum	phylum.Firmicutes.id.1672	5	98020298	rs2547978	G	A	0.0465802	0.0105075	8.57e-06	18338	24
phylum	phylum.Firmicutes.id.1672	10	39136170	rs36111799	T	C	-0.0480708	0.0105429	5.17e-06	18226	23
phylum	phylum.Firmicutes.id.1672	9	116840801	rs12554342	C	G	-0.0525703	0.0116908	6.81e-06	18332	24
phylum	phylum.Firmicutes.id.1672	12	97371860	rs11108755	T	A	0.050452	0.01095	4.31e-06	17859	23
phylum	phylum.Firmicutes.id.1672	2	231660045	rs7593057	C	G	0.0806729	0.0181308	7.38e-06	17817	23
phylum	phylum.Firmicutes.id.1672	2	116767023	rs7557870	A	T	0.0987373	0.0187352	3.26e-06	17859	23
phylum	phylum.Firmicutes.id.1672	2	116733337	rs1374597	G	T	0.092607	0.0180082	3.34e-06	18340	24
phylum	phylum.Firmicutes.id.1672	5	35770550	rs72738886	C	T	0.0864609	0.0190398	7.68e-06	16934	21
phylum	phylum.Firmicutes.id.1672	10	15054765	rs4750583	G	A	0.0616007	0.0137936	5.79e-06	16934	21
phylum	phylum.Firmicutes.id.1672	4	152131744	rs6815608	C	T	0.0935765	0.0210869	7.24e-06	16731	22
phylum	phylum.Firmicutes.id.1672	2	231621236	rs1568247	G	A	0.0803128	0.0181788	8.39e-06	17817	23
phylum	phylum.Firmicutes.id.1672	2	231582196	rs10933355	G	A	0.0803954	0.0181955	8.5e-06	17818	23
phylum	phylum.Firmicutes.id.1672	2	116767295	rs7600092	C	T	0.0980952	0.0187386	4.07e-06	17859	23
phylum	phylum.Firmicutes.id.1672	19	22877838	rs12983973	G	A	-0.0691514	0.0157215	7.95e-06	18337	24
phylum	phylum.Firmicutes.id.1672	18	29328305	rs8085381	A	G	0.0647291	0.0146219	8.67e-06	18339	24
phylum	phylum.Firmicutes.id.1672	2	116707255	rs10201035	C	T	0.0898755	0.0183794	4.77e-06	18340	24
phylum	phylum.Firmicutes.id.1672	21	18567802	NA	T	C	0.233491	0.050901	8.52e-06	3501	8
phylum	phylum.Firmicutes.id.1672	2	116768311	rs13401441	G	T	0.0974203	0.0187156	4.38e-06	17859	23
phylum	phylum.Firmicutes.id.1672	9	2801371	rs56199908	C	T	-0.186194	0.041051	8.67e-06	5618	10
phylum	phylum.Firmicutes.id.1672	19	22819001	rs1963579	T	A	-0.0683229	0.0158206	9.68e-06	18340	24
phylum	phylum.Firmicutes.id.1672	19	22854729	rs58880850	A	C	-0.0686447	0.0157821	8.9e-06	18340	24
phylum	phylum.Firmicutes.id.1672	19	22819178	rs1984783	A	G	-0.0682604	0.0158189	9.84e-06	18340	24
phylum	phylum.Firmicutes.id.1672	19	22859658	rs35393748	T	A	-0.0682011	0.015772	9.97e-06	18340	24
phylum	phylum.Firmicutes.id.1672	2	116737687	rs4289208	T	C	0.0914885	0.0180056	4.99e-06	18339	24
phylum	phylum.Firmicutes.id.1672	2	116770829	rs13409228	G	A	0.0948976	0.0187385	8.45e-06	17859	23
phylum	phylum.Firmicutes.id.1672	19	22896820	rs3931771	A	G	-0.0691211	0.015755	9.51e-06	18336	24
phylum	phylum.Firmicutes.id.1672	19	22898919	rs8112095	G	A	-0.0689615	0.0157537	9.75e-06	18337	24
phylum	phylum.Firmicutes.id.1672	19	22874492	rs4933026	A	T	-0.0689059	0.0157395	8.43e-06	18336	24
phylum	phylum.Firmicutes.id.1672	2	116738915	rs10183008	G	A	0.0905484	0.0180003	5.6e-06	18339	24
phylum	phylum.Firmicutes.id.1672	2	80141964	rs7573799	G	C	-0.0698446	0.0153935	8.05e-06	17859	23
phylum	phylum.Firmicutes.id.1672	10	39112861	rs9730854	A	G	-0.0475295	0.0107142	9.26e-06	17745	22
phylum	phylum.Firmicutes.id.1672	2	116716223	rs10189248	G	A	0.0892133	0.0180049	5.81e-06	18340	24
phylum	phylum.Firmicutes.id.1672	4	161507301	rs6814436	C	T	0.0680205	0.0150844	6.8e-06	18336	24
phylum	phylum.Firmicutes.id.1672	2	116770618	rs978023	T	A	0.0940983	0.0187529	9.68e-06	17859	23
phylum	phylum.Lentisphaerae.id.2238	21	21023966	rs2825714	G	A	-0.138226	0.0289096	1.5e-06	4739	22
phylum	phylum.Lentisphaerae.id.2238	7	146795379	rs11770843	T	C	0.111896	0.0234776	1.14e-06	4709	21
phylum	phylum.Lentisphaerae.id.2238	20	61394262	rs77599476	G	A	0.229981	0.0479918	1.9e-06	3726	14
phylum	phylum.Lentisphaerae.id.2238	20	61393859	rs112022900	G	A	0.218168	0.046109	2.82e-06	4096	15
phylum	phylum.Lentisphaerae.id.2238	9	111086170	rs62570196	T	C	-0.217203	0.0439621	9.64e-07	3716	15
phylum	phylum.Lentisphaerae.id.2238	1	11943792	rs72640280	G	A	0.220185	0.0485947	5.19e-06	3820	16
phylum	phylum.Lentisphaerae.id.2238	7	146812673	rs6951588	T	C	0.107004	0.023203	4.47e-06	4733	22
phylum	phylum.Lentisphaerae.id.2238	7	146808977	rs11764871	T	G	0.108427	0.0233346	3.7e-06	4730	22
phylum	phylum.Lentisphaerae.id.2238	15	25162535	rs17114848	A	G	0.148972	0.0324162	6.77e-06	4739	22
phylum	phylum.Lentisphaerae.id.2238	20	61392681	rs45621736	G	A	0.218149	0.0461084	2.76e-06	4097	15
phylum	phylum.Lentisphaerae.id.2238	7	146798566	rs35004924	A	C	0.106396	0.0235548	4.1e-06	4705	21
phylum	phylum.Lentisphaerae.id.2238	15	101242690	rs1002941	A	G	0.107661	0.0233382	4.31e-06	4739	22
phylum	phylum.Lentisphaerae.id.2238	7	146810428	rs62481809	C	G	0.106076	0.0232746	5.42e-06	4729	22
phylum	phylum.Lentisphaerae.id.2238	5	94720245	rs2731834	G	C	0.109935	0.0236848	3.8e-06	4738	22
phylum	phylum.Lentisphaerae.id.2238	10	53930085	rs60995569	G	T	-0.16062	0.0336806	9.19e-06	4737	22
phylum	phylum.Lentisphaerae.id.2238	5	94692439	rs2546105	T	A	0.106445	0.0234604	7.02e-06	4739	22
phylum	phylum.Lentisphaerae.id.2238	13	20687179	rs2031282	G	A	0.120412	0.0270263	5.86e-06	4739	22
phylum	phylum.Lentisphaerae.id.2238	3	6223568	rs73113483	A	T	-0.131681	0.0288503	8.79e-06	4723	22
phylum	phylum.Lentisphaerae.id.2238	5	94708550	rs1363428	A	G	0.104458	0.0233936	9.95e-06	4739	22
phylum	phylum.Proteobacteria.id.2375	3	66318042	rs922773	T	C	-0.0803778	0.0157851	3.68e-07	18132	23
phylum	phylum.Proteobacteria.id.2375	10	119247234	rs2532663	A	G	-0.125578	0.0258034	7.47e-07	13013	16
phylum	phylum.Proteobacteria.id.2375	19	43505320	rs12150865	T	C	0.0511615	0.0106407	1.54e-06	17769	23
phylum	phylum.Proteobacteria.id.2375	19	43503997	rs12976403	G	A	0.0507839	0.0106703	2.04e-06	17769	23
phylum	phylum.Proteobacteria.id.2375	19	43509033	rs7246771	G	C	0.0502453	0.0106399	2.37e-06	17769	23
phylum	phylum.Proteobacteria.id.2375	19	43504965	rs10853762	T	A	0.0502497	0.0106347	2.36e-06	17769	23
phylum	phylum.Proteobacteria.id.2375	19	43504510	rs9797816	G	A	0.0501624	0.0106362	2.45e-06	17769	23
phylum	phylum.Proteobacteria.id.2375	19	43514721	rs7246428	G	T	0.0497758	0.0106343	2.93e-06	17769	23
phylum	phylum.Proteobacteria.id.2375	7	134388240	rs2347697	T	G	0.0502281	0.0108968	4.27e-06	18248	24
phylum	phylum.Proteobacteria.id.2375	19	43526731	rs4029163	A	C	0.0495594	0.010635	3.2e-06	17769	23
phylum	phylum.Proteobacteria.id.2375	19	43505709	rs11083677	C	T	0.0497273	0.01064	3.01e-06	17769	23
phylum	phylum.Proteobacteria.id.2375	19	43509871	rs11671245	T	C	0.0496414	0.0106415	3.12e-06	17769	23
phylum	phylum.Proteobacteria.id.2375	19	43514519	rs7246855	T	C	0.0496355	0.0106348	3.13e-06	17769	23
phylum	phylum.Proteobacteria.id.2375	7	134388255	rs2347698	A	G	0.0501742	0.0108956	4.37e-06	18250	24
phylum	phylum.Proteobacteria.id.2375	19	43515091	rs7249825	G	T	0.0495728	0.0106341	3.21e-06	17769	23
phylum	phylum.Proteobacteria.id.2375	19	43514552	rs7246141	G	C	0.0494843	0.0106344	3.35e-06	17769	23
phylum	phylum.Proteobacteria.id.2375	19	43515268	rs55717966	G	C	0.0494176	0.0106382	3.46e-06	17769	23
phylum	phylum.Proteobacteria.id.2375	19	43529026	rs2471952	C	T	0.0490906	0.0106378	3.95e-06	17769	23
phylum	phylum.Proteobacteria.id.2375	7	134388083	rs2347696	T	C	0.0499255	0.0108981	4.9e-06	18248	24
phylum	phylum.Proteobacteria.id.2375	19	43516928	rs6509051	A	G	0.0493113	0.0106343	3.62e-06	17769	23
phylum	phylum.Proteobacteria.id.2375	19	43496859	rs11666257	A	G	0.0496785	0.010685	3.45e-06	17769	23
phylum	phylum.Proteobacteria.id.2375	19	43530390	rs2736151	C	T	0.0492207	0.0106471	3.8e-06	17769	23
phylum	phylum.Proteobacteria.id.2375	19	43529380	rs2526711	A	G	0.0491145	0.0106363	3.9e-06	17769	23
phylum	phylum.Proteobacteria.id.2375	19	43516791	rs7257768	A	G	0.049024	0.0106387	4.11e-06	17769	23
phylum	phylum.Proteobacteria.id.2375	19	43505984	rs11881408	C	T	0.049174	0.0106434	3.88e-06	17769	23
phylum	phylum.Proteobacteria.id.2375	19	43511167	rs12977541	T	C	0.0490953	0.0106376	3.99e-06	17769	23
phylum	phylum.Proteobacteria.id.2375	7	134389601	rs6467551	G	C	0.050197	0.0109515	5.39e-06	18250	24
phylum	phylum.Proteobacteria.id.2375	19	43491646	rs11670025	T	G	0.0491897	0.0106431	3.83e-06	17769	23
phylum	phylum.Proteobacteria.id.2375	10	119291286	rs79445780	A	G	-0.115995	0.0253646	3.58e-06	13850	17
phylum	phylum.Proteobacteria.id.2375	19	43513267	rs11083679	G	A	0.0489342	0.0106407	4.28e-06	17769	23
phylum	phylum.Proteobacteria.id.2375	19	43501453	rs4803563	A	G	0.0491315	0.0106754	4.35e-06	17769	23
phylum	phylum.Proteobacteria.id.2375	19	43529695	rs2526712	A	G	0.0487126	0.0106477	4.78e-06	17769	23
phylum	phylum.Proteobacteria.id.2375	19	43486788	rs11083672	G	C	0.0492669	0.0106903	4.31e-06	17769	23
phylum	phylum.Proteobacteria.id.2375	19	43512100	rs10412444	C	T	0.0487933	0.0106447	4.61e-06	17769	23
phylum	phylum.Proteobacteria.id.2375	19	43522911	rs9789252	A	C	0.0486103	0.0106337	4.91e-06	17769	23
phylum	phylum.Proteobacteria.id.2375	19	43511966	rs12610565	G	A	0.0487522	0.0106414	4.66e-06	17769	23
phylum	phylum.Proteobacteria.id.2375	19	43508956	rs7246662	G	A	0.0486516	0.0106358	4.83e-06	17769	23
phylum	phylum.Proteobacteria.id.2375	19	43523619	rs11083681	G	T	0.0485337	0.0106385	5.08e-06	17769	23
phylum	phylum.Proteobacteria.id.2375	19	43518113	rs7248256	T	C	0.0485775	0.0106382	5.04e-06	17769	23
phylum	phylum.Proteobacteria.id.2375	19	43506174	rs4494654	C	T	0.0486534	0.0106375	4.87e-06	17769	23
phylum	phylum.Proteobacteria.id.2375	19	43529027	rs1058958	A	G	0.0483344	0.0106356	5.51e-06	17769	23
phylum	phylum.Proteobacteria.id.2375	19	43499898	rs2883539	G	C	0.0488233	0.0106768	4.96e-06	17769	23
phylum	phylum.Proteobacteria.id.2375	19	43510065	rs11667150	G	A	0.0484952	0.0106409	5.24e-06	17769	23
phylum	phylum.Proteobacteria.id.2375	19	43495033	rs6509049	T	G	0.048894	0.0106836	4.94e-06	17769	23
phylum	phylum.Proteobacteria.id.2375	19	43528729	rs12610793	T	G	0.0483161	0.0106378	5.64e-06	17769	23
phylum	phylum.Proteobacteria.id.2375	19	43530379	rs2526716	A	G	0.0482616	0.0106349	5.71e-06	17769	23
phylum	phylum.Proteobacteria.id.2375	19	43531883	rs1989369	C	T	0.0479108	0.0106121	6.44e-06	17769	23
phylum	phylum.Proteobacteria.id.2375	19	43491087	rs7246092	T	C	0.0485081	0.0106441	5.2e-06	17769	23
phylum	phylum.Proteobacteria.id.2375	19	43499264	rs11668739	G	A	0.0486677	0.0106774	5.37e-06	17769	23
phylum	phylum.Proteobacteria.id.2375	19	43519095	rs7251480	A	C	0.0482756	0.0106391	5.77e-06	17769	23
phylum	phylum.Proteobacteria.id.2375	19	43495607	rs7255373	A	T	0.0488407	0.0106932	5.25e-06	17769	23
phylum	phylum.Proteobacteria.id.2375	19	43507069	rs1860455	T	G	0.0482757	0.0106338	5.76e-06	17769	23
phylum	phylum.Proteobacteria.id.2375	19	43497830	rs8106280	G	A	0.0486176	0.0106796	5.48e-06	17769	23
phylum	phylum.Proteobacteria.id.2375	19	43518942	rs6509053	A	T	0.0482165	0.0106392	5.92e-06	17769	23
phylum	phylum.Proteobacteria.id.2375	19	43497631	rs8102971	C	T	0.0485769	0.0106796	5.59e-06	17769	23
phylum	phylum.Proteobacteria.id.2375	19	43500734	rs11670071	G	A	0.0483237	0.0106417	5.68e-06	17769	23
phylum	phylum.Proteobacteria.id.2375	19	43519362	rs11083680	C	T	0.0481299	0.0106392	6.16e-06	17769	23
phylum	phylum.Proteobacteria.id.2375	19	43523906	rs10775540	A	G	0.0480996	0.0106384	6.21e-06	17769	23
phylum	phylum.Proteobacteria.id.2375	17	68347701	rs312757	G	C	-0.0517269	0.0112854	4.84e-06	18250	24
phylum	phylum.Proteobacteria.id.2375	19	43524041	rs11083683	A	T	0.0479679	0.0106343	6.55e-06	17769	23
phylum	phylum.Proteobacteria.id.2375	19	43531124	rs2526706	G	A	0.0478533	0.0106363	6.86e-06	17769	23
phylum	phylum.Proteobacteria.id.2375	19	43530324	rs2526715	A	T	0.0477753	0.0106344	7.1e-06	17769	23
phylum	phylum.Proteobacteria.id.2375	2	124872681	rs12467198	T	C	0.0498267	0.011138	6.31e-06	18238	24
phylum	phylum.Proteobacteria.id.2375	19	43520204	rs4803564	G	C	0.0478666	0.0106673	7.19e-06	17655	22
phylum	phylum.Proteobacteria.id.2375	19	43494403	rs8105730	T	C	0.0483232	0.0106958	6.67e-06	17769	23
phylum	phylum.Proteobacteria.id.2375	19	43497574	rs8103079	G	A	0.0481484	0.0106811	6.8e-06	17769	23
phylum	phylum.Proteobacteria.id.2375	19	43493817	rs10775538	C	A	0.047956	0.0106453	6.66e-06	17769	23
phylum	phylum.Proteobacteria.id.2375	19	43497477	rs8102759	C	G	0.0481208	0.0106801	6.86e-06	17769	23
phylum	phylum.Proteobacteria.id.2375	2	124868451	rs1036607	C	T	0.049712	0.0111288	6.98e-06	18249	24
phylum	phylum.Proteobacteria.id.2375	19	43521323	rs1962504	G	C	0.0476511	0.0106395	7.56e-06	17769	23
phylum	phylum.Proteobacteria.id.2375	19	43497335	rs8103457	T	A	0.0481995	0.0106925	6.93e-06	17769	23
phylum	phylum.Proteobacteria.id.2375	19	43531760	rs1989371	C	A	0.0473507	0.0106161	8.35e-06	17769	23
phylum	phylum.Proteobacteria.id.2375	19	43524798	rs4029165	A	G	0.0476287	0.0106385	7.65e-06	17769	23
phylum	phylum.Proteobacteria.id.2375	11	123997498	rs10750258	C	A	-0.0491248	0.010824	8.72e-06	18250	24
phylum	phylum.Proteobacteria.id.2375	19	43521232	rs1962505	G	T	0.0475937	0.0106401	7.77e-06	17769	23
phylum	phylum.Proteobacteria.id.2375	19	43494345	rs11083676	G	A	0.0478302	0.0106451	7.02e-06	17769	23
phylum	phylum.Proteobacteria.id.2375	19	43518611	rs6509052	T	A	0.047574	0.0106367	7.85e-06	17769	23
phylum	phylum.Proteobacteria.id.2375	19	43499316	rs11668675	A	G	0.0476706	0.0106435	7.6e-06	17769	23
phylum	phylum.Proteobacteria.id.2375	2	52053891	rs6707783	T	C	0.0849593	0.0187782	8.09e-06	17324	22
phylum	phylum.Proteobacteria.id.2375	2	124870040	rs1439134	T	C	0.0493871	0.0111378	7.81e-06	18238	24
phylum	phylum.Proteobacteria.id.2375	17	68353592	rs141155	A	C	-0.0509393	0.0112829	6.33e-06	18250	24
phylum	phylum.Proteobacteria.id.2375	19	43484495	rs7246972	T	C	0.0479698	0.0106913	7.88e-06	17769	23
phylum	phylum.Proteobacteria.id.2375	10	13841631	rs72771021	T	C	0.141726	0.0309242	7.18e-06	9009	11
phylum	phylum.Proteobacteria.id.2375	19	43495086	rs7255021	G	A	0.0476114	0.0106471	7.85e-06	17769	23
phylum	phylum.Proteobacteria.id.2375	19	43490827	rs11673614	G	T	0.0475867	0.0106437	7.84e-06	17769	23
phylum	phylum.Proteobacteria.id.2375	19	43499510	rs11668790	C	G	0.0474761	0.0106437	8.27e-06	17769	23
phylum	phylum.Proteobacteria.id.2375	19	43494257	rs11083675	C	T	0.0472238	0.010644	9.18e-06	17769	23
phylum	phylum.Proteobacteria.id.2375	2	124871188	rs4340523	T	C	0.0489203	0.0111402	9.52e-06	18238	24
phylum	phylum.Proteobacteria.id.2375	22	20301800	rs3890996	G	T	-0.0474614	0.0105645	6.95e-06	18120	23
phylum	phylum.Proteobacteria.id.2375	19	43494010	rs10853761	C	T	0.0470956	0.0106445	9.72e-06	17769	23
phylum	phylum.Proteobacteria.id.2375	8	89541526	rs74757828	T	A	0.0951285	0.0216921	9.25e-06	16634	19
phylum	phylum.Proteobacteria.id.2375	12	130331764	rs4340090	T	C	-0.0668162	0.0153387	9.99e-06	18250	24
phylum	phylum.Proteobacteria.id.2375	3	53720793	rs11715072	A	G	-0.0519289	0.0115246	6.9e-06	18249	24
phylum	phylum.Proteobacteria.id.2375	2	68086034	rs11126162	C	T	-0.0770689	0.0187079	9.26e-06	18250	24
phylum	phylum.Tenericutes.id.3919	14	46519718	rs74603314	C	T	0.221639	0.0462918	1.56e-06	4499	9
phylum	phylum.Tenericutes.id.3919	5	148784624	rs6867857	C	A	0.122004	0.0268882	2.42e-06	10391	20
phylum	phylum.Tenericutes.id.3919	8	59440824	rs10108398	A	G	0.0769142	0.0153953	1.09e-06	10932	23
phylum	phylum.Tenericutes.id.3919	2	157520186	rs67374027	T	A	0.0752392	0.0154766	9.7e-07	11389	24
phylum	phylum.Tenericutes.id.3919	2	157532549	rs11890098	G	A	0.074438	0.0153389	9.57e-07	11392	24
phylum	phylum.Tenericutes.id.3919	11	47103877	rs72901605	C	T	-0.0841852	0.0178119	3.26e-06	10526	21
phylum	phylum.Tenericutes.id.3919	8	59454408	rs10111506	A	T	0.0690892	0.0142385	1.6e-06	11392	24
phylum	phylum.Tenericutes.id.3919	2	157525027	rs1583268	G	A	0.0732503	0.0153491	1.45e-06	11390	24
phylum	phylum.Tenericutes.id.3919	1	109965986	rs3768491	G	A	-0.0681052	0.0149061	4.23e-06	11002	23
phylum	phylum.Tenericutes.id.3919	1	109845252	rs638542	A	G	-0.0680361	0.0149555	4.49e-06	10999	23
phylum	phylum.Tenericutes.id.3919	14	97159674	rs17214486	A	C	0.06099	0.0135623	6.61e-06	11387	24
phylum	phylum.Tenericutes.id.3919	1	61850864	rs12566890	G	T	-0.101147	0.0230978	3.65e-06	11371	24
phylum	phylum.Tenericutes.id.3919	1	109937931	rs12711448	T	C	-0.0678962	0.0149073	4.51e-06	11002	23
phylum	phylum.Tenericutes.id.3919	8	59454665	rs12674568	A	G	0.0691853	0.0142612	1.6e-06	11392	24
phylum	phylum.Tenericutes.id.3919	2	157532113	rs4325706	C	T	0.0726682	0.0153476	1.73e-06	11392	24
phylum	phylum.Tenericutes.id.3919	8	59455335	rs12680996	T	C	0.0685653	0.0142385	1.92e-06	11392	24
phylum	phylum.Tenericutes.id.3919	8	59458627	rs16923562	A	G	0.0685435	0.0142386	1.92e-06	11392	24
phylum	phylum.Tenericutes.id.3919	11	108439087	rs78169027	G	A	-0.108283	0.0237289	5.88e-06	10542	22
phylum	phylum.Tenericutes.id.3919	8	59462283	rs10102709	C	T	0.0689619	0.0142614	1.75e-06	11392	24
phylum	phylum.Tenericutes.id.3919	8	59458704	rs16923564	T	C	0.0684477	0.0142387	1.99e-06	11392	24
phylum	phylum.Tenericutes.id.3919	1	109873573	rs4970749	A	G	-0.0675794	0.0149076	5.01e-06	11002	23
phylum	phylum.Tenericutes.id.3919	1	109844532	rs652651	G	A	-0.0673627	0.014959	5.5e-06	11001	23
phylum	phylum.Tenericutes.id.3919	8	59459972	rs11776003	G	A	0.0683977	0.0142381	2.03e-06	11392	24
phylum	phylum.Tenericutes.id.3919	8	59451173	rs1991359	A	G	0.0682789	0.014238	2.12e-06	11392	24
phylum	phylum.Tenericutes.id.3919	8	59448217	rs28650441	A	C	0.0682953	0.0142425	2.13e-06	11392	24
phylum	phylum.Tenericutes.id.3919	8	59448796	rs6471729	G	A	0.0681123	0.0142335	2.22e-06	11392	24
phylum	phylum.Tenericutes.id.3919	1	109966718	rs3931560	C	A	-0.0671578	0.0149059	5.79e-06	11002	23
phylum	phylum.Tenericutes.id.3919	8	59447578	rs7817515	T	G	0.068114	0.0142366	2.23e-06	11392	24
phylum	phylum.Tenericutes.id.3919	8	59448627	rs7009248	A	G	0.068168	0.0142375	2.24e-06	11392	24
phylum	phylum.Tenericutes.id.3919	1	109872370	rs11102971	T	C	-0.0670918	0.0149078	5.84e-06	11002	23
phylum	phylum.Tenericutes.id.3919	1	109873367	rs4970840	G	A	-0.0676341	0.0149513	5.85e-06	11002	23
phylum	phylum.Tenericutes.id.3919	8	59460434	rs28429491	C	T	0.0679059	0.0142397	2.39e-06	11392	24
phylum	phylum.Tenericutes.id.3919	1	109969721	rs4970754	G	A	-0.0667071	0.014879	6.38e-06	11002	23
phylum	phylum.Tenericutes.id.3919	1	109871787	rs10745352	C	T	-0.0669684	0.0149073	6.13e-06	11002	23
phylum	phylum.Tenericutes.id.3919	2	157526027	rs7590919	G	A	0.0719132	0.0153544	2.25e-06	11387	24
phylum	phylum.Tenericutes.id.3919	2	157540194	rs13024040	C	T	0.0737126	0.0156797	2.13e-06	11374	24
phylum	phylum.Tenericutes.id.3919	1	109986672	rs6664236	A	C	-0.0665521	0.0148765	6.74e-06	10994	23
phylum	phylum.Tenericutes.id.3919	2	157511441	rs13025440	T	G	0.07496	0.0158899	2.21e-06	11374	24
phylum	phylum.Tenericutes.id.3919	8	59450071	rs55774738	T	C	0.0674492	0.0142058	2.61e-06	11391	24
phylum	phylum.Tenericutes.id.3919	8	59468651	rs7825996	A	T	0.0683138	0.0143454	2.6e-06	11390	24
phylum	phylum.Tenericutes.id.3919	8	59456607	rs7014398	C	T	0.0678389	0.0142611	2.55e-06	11392	24
phylum	phylum.Tenericutes.id.3919	2	157525233	rs1583269	C	G	0.0715591	0.0153933	2.62e-06	11390	24
phylum	phylum.Tenericutes.id.3919	1	109962642	rs10858095	C	G	-0.0663475	0.0149097	7.51e-06	11002	23
phylum	phylum.Tenericutes.id.3919	8	59469275	rs72647435	G	T	0.0681596	0.014349	2.76e-06	11390	24
phylum	phylum.Tenericutes.id.3919	1	109870859	rs6695482	G	C	-0.066358	0.0149069	7.47e-06	11002	23
phylum	phylum.Tenericutes.id.3919	8	59485759	rs10099153	C	G	0.0680709	0.0143495	2.83e-06	11389	24
phylum	phylum.Tenericutes.id.3919	2	157536578	rs13027493	T	A	0.0713202	0.0153528	2.71e-06	11391	24
phylum	phylum.Tenericutes.id.3919	8	59458402	rs9297995	C	T	0.0670554	0.014205	3e-06	11391	24
phylum	phylum.Tenericutes.id.3919	8	59464692	rs10113750	C	T	0.0670471	0.0142303	3.15e-06	11392	24
phylum	phylum.Tenericutes.id.3919	1	109961965	rs7551176	T	C	-0.0666288	0.0149499	8.14e-06	11002	23
phylum	phylum.Tenericutes.id.3919	1	109950858	rs10858094	C	T	-0.0659893	0.0149042	8.13e-06	11002	23
phylum	phylum.Tenericutes.id.3919	8	59469053	rs12335008	T	A	0.0678502	0.0143495	3.08e-06	11390	24
phylum	phylum.Tenericutes.id.3919	1	109960270	rs10745356	A	C	-0.0664551	0.0149513	8.64e-06	11002	23
phylum	phylum.Tenericutes.id.3919	1	109958035	rs1465607	C	T	-0.0664808	0.0149499	8.59e-06	11002	23
phylum	phylum.Tenericutes.id.3919	13	73170489	rs4885016	C	T	-0.0819606	0.0181628	7.27e-06	11388	24
phylum	phylum.Tenericutes.id.3919	1	109937916	rs12711447	T	C	-0.0666417	0.0149517	8.1e-06	11002	23
phylum	phylum.Tenericutes.id.3919	8	59448600	rs7009374	C	T	0.0668366	0.014205	3.26e-06	11391	24
phylum	phylum.Tenericutes.id.3919	8	59478980	rs10099912	G	T	0.0677733	0.0143516	3.14e-06	11390	24
phylum	phylum.Tenericutes.id.3919	1	109849144	rs417270	C	T	-0.0659816	0.0149141	8.6e-06	11000	23
phylum	phylum.Tenericutes.id.3919	8	59456014	rs10090964	A	T	0.066757	0.0142116	3.39e-06	11391	24
phylum	phylum.Tenericutes.id.3919	1	109956156	rs10776807	A	G	-0.0657475	0.0149102	9.12e-06	11002	23
phylum	phylum.Tenericutes.id.3919	1	109850122	rs367586	A	C	-0.0659239	0.0149124	8.77e-06	11000	23
phylum	phylum.Tenericutes.id.3919	8	59475414	rs7011095	T	A	0.0675462	0.0143507	3.41e-06	11390	24
phylum	phylum.Tenericutes.id.3919	1	109849254	rs443345	G	A	-0.0657957	0.0149136	9.11e-06	11000	23
phylum	phylum.Tenericutes.id.3919	8	59472582	rs59979442	A	G	0.0674887	0.0143499	3.43e-06	11390	24
phylum	phylum.Tenericutes.id.3919	15	95309676	rs28537087	A	G	0.0820873	0.0188312	8.07e-06	11382	24
phylum	phylum.Tenericutes.id.3919	1	109866844	rs12136140	A	G	-0.0656418	0.0149088	9.28e-06	11000	23
phylum	phylum.Tenericutes.id.3919	8	59473938	rs12676593	A	G	0.0674462	0.0143497	3.49e-06	11390	24
phylum	phylum.Tenericutes.id.3919	8	59481292	rs10094910	T	C	0.0667002	0.0142236	3.61e-06	11390	24
phylum	phylum.Tenericutes.id.3919	1	109943893	rs10858092	T	C	-0.0654825	0.0149062	9.4e-06	11002	23
phylum	phylum.Tenericutes.id.3919	1	109867929	rs11102969	A	G	-0.0655858	0.014907	9.44e-06	11002	23
phylum	phylum.Tenericutes.id.3919	2	157538941	rs13015145	G	A	0.070553	0.0153617	3.45e-06	11392	24
phylum	phylum.Tenericutes.id.3919	8	59475078	rs28809811	G	T	0.0678791	0.0145288	4.12e-06	11385	24
phylum	phylum.Tenericutes.id.3919	2	157535371	rs13020096	T	C	0.0640031	0.0141708	5.47e-06	11392	24
phylum	phylum.Tenericutes.id.3919	8	59460978	rs6981601	C	T	0.0661402	0.014205	4.05e-06	11391	24
phylum	phylum.Tenericutes.id.3919	2	157533704	rs11678196	A	G	0.0639138	0.0141702	5.61e-06	11392	24
phylum	phylum.Tenericutes.id.3919	8	59461621	rs6986129	A	T	0.066053	0.0142062	4.19e-06	11391	24
phylum	phylum.Tenericutes.id.3919	8	59496052	rs3739327	G	A	0.0658357	0.0144204	5.75e-06	10932	23
phylum	phylum.Tenericutes.id.3919	7	79490250	rs2464826	C	A	0.0944239	0.0211806	8.4e-06	10998	23
phylum	phylum.Tenericutes.id.3919	8	59477946	rs11783174	G	T	0.0668384	0.014352	4.33e-06	11390	24
phylum	phylum.Tenericutes.id.3919	2	157502466	rs12476593	C	G	0.0733315	0.015929	3.84e-06	11371	24
phylum	phylum.Tenericutes.id.3919	8	59478423	rs10111052	T	G	0.0659231	0.0142242	4.7e-06	11390	24
phylum	phylum.Tenericutes.id.3919	20	16259524	rs6043847	C	T	-0.114937	0.0248606	4.55e-06	11130	21
phylum	phylum.Tenericutes.id.3919	8	59489542	rs4282557	C	T	0.0646753	0.0142027	6.79e-06	11389	24
phylum	phylum.Tenericutes.id.3919	8	59487656	rs10085973	C	G	0.0647379	0.0142019	6.68e-06	11390	24
phylum	phylum.Tenericutes.id.3919	8	59485696	rs10099240	G	C	0.0646518	0.0141998	6.96e-06	11390	24
phylum	phylum.Tenericutes.id.3919	2	157527653	rs13025367	C	G	0.0625979	0.0141712	8.53e-06	11392	24
phylum	phylum.Tenericutes.id.3919	2	157539961	rs10497163	G	T	0.0689893	0.0153926	5.94e-06	11392	24
phylum	phylum.Tenericutes.id.3919	2	157524035	rs13023735	A	G	0.0625199	0.0141793	8.86e-06	11389	24
phylum	phylum.Tenericutes.id.3919	8	59479767	rs10504256	G	A	0.0633151	0.0140841	8.96e-06	11390	24
phylum	phylum.Tenericutes.id.3919	8	59468464	rs7843989	T	G	0.0634723	0.0141632	9.55e-06	11390	24
phylum	phylum.Tenericutes.id.3919	8	59484899	rs7827910	T	A	0.0634543	0.0141682	9.57e-06	11389	24
phylum	phylum.Tenericutes.id.3919	8	59432477	rs10097590	G	A	0.067231	0.014737	8.52e-06	11391	24
phylum	phylum.Tenericutes.id.3919	2	157493292	rs67450615	T	G	0.0717994	0.0162779	9.4e-06	11374	24
phylum	phylum.Tenericutes.id.3919	20	16259265	rs12480021	G	A	-0.110567	0.0249493	9.55e-06	11130	21
phylum	phylum.Tenericutes.id.3919	20	16258287	rs74338080	C	G	-0.110314	0.0249339	9.95e-06	11130	21
phylum	phylum.Verrucomicrobia.id.3982	4	100544188	rs74542928	C	T	0.115994	0.0231324	4.08e-07	11703	22
phylum	phylum.Verrucomicrobia.id.3982	10	5073050	rs11252894	C	A	0.0784055	0.0162769	1.11e-06	12381	24
phylum	phylum.Verrucomicrobia.id.3982	4	100542921	rs112769434	A	G	0.11521	0.0231331	5.23e-07	11703	22
phylum	phylum.Verrucomicrobia.id.3982	10	5076367	rs12416161	C	T	0.0776009	0.0162297	1.23e-06	12381	24
phylum	phylum.Verrucomicrobia.id.3982	4	100542167	rs1491244	A	T	0.114717	0.0231235	5.97e-07	11703	22
phylum	phylum.Verrucomicrobia.id.3982	16	81063149	rs2602429	T	C	0.0764148	0.0153487	8.71e-07	12104	23
phylum	phylum.Verrucomicrobia.id.3982	4	100544511	rs6832119	A	G	0.113566	0.0231342	8.09e-07	11703	22
phylum	phylum.Verrucomicrobia.id.3982	4	100518746	rs111311092	A	T	0.111809	0.0231011	1.15e-06	11703	22
phylum	phylum.Verrucomicrobia.id.3982	4	95027272	rs11729256	C	T	0.0696984	0.0146953	2.23e-06	12377	24
phylum	phylum.Verrucomicrobia.id.3982	4	100545232	rs113653192	C	T	0.112654	0.0231343	1.01e-06	11703	22
phylum	phylum.Verrucomicrobia.id.3982	4	100544867	rs6832927	C	A	0.112582	0.0231343	1.03e-06	11703	22
phylum	phylum.Verrucomicrobia.id.3982	4	100545820	rs7693865	C	T	0.112494	0.0231304	1.07e-06	11704	22
phylum	phylum.Verrucomicrobia.id.3982	4	100523402	rs76564762	C	T	0.111136	0.0231062	1.32e-06	11703	22
phylum	phylum.Verrucomicrobia.id.3982	4	100520521	rs6837699	G	A	0.110781	0.0231006	1.46e-06	11703	22
phylum	phylum.Verrucomicrobia.id.3982	4	100517005	rs2903202	A	T	0.0992562	0.0203888	1.59e-06	12090	23
phylum	phylum.Verrucomicrobia.id.3982	10	5064327	rs4242783	A	G	0.0689849	0.0145177	1.75e-06	12104	23
phylum	phylum.Verrucomicrobia.id.3982	4	100518283	rs17533489	T	C	0.0992875	0.0204496	1.61e-06	12090	23
phylum	phylum.Verrucomicrobia.id.3982	1	55522083	rs45598138	A	C	-0.143901	0.03054	2.19e-06	9932	16
phylum	phylum.Verrucomicrobia.id.3982	4	100546600	rs79837054	T	C	0.111399	0.0231351	1.36e-06	11704	22
phylum	phylum.Verrucomicrobia.id.3982	4	100517144	rs79606973	T	A	0.098918	0.02045	1.73e-06	12090	23
phylum	phylum.Verrucomicrobia.id.3982	10	5068141	rs12411321	T	C	0.0739245	0.0162783	3.9e-06	12383	24
phylum	phylum.Verrucomicrobia.id.3982	4	100524149	rs111303866	C	A	0.1101	0.0231169	1.65e-06	11703	22
phylum	phylum.Verrucomicrobia.id.3982	4	100524148	rs112707021	G	A	0.1101	0.0231169	1.65e-06	11703	22
phylum	phylum.Verrucomicrobia.id.3982	4	100514585	rs112812594	G	A	0.109079	0.0229059	1.97e-06	11703	22
phylum	phylum.Verrucomicrobia.id.3982	4	95016155	rs113634144	G	T	0.0684888	0.0146912	3.56e-06	12375	24
phylum	phylum.Verrucomicrobia.id.3982	4	100518483	rs79194015	A	T	0.0983733	0.0204497	2e-06	12090	23
phylum	phylum.Verrucomicrobia.id.3982	1	41074472	rs61779207	A	G	-0.0755253	0.0164385	5.28e-06	12087	23
phylum	phylum.Verrucomicrobia.id.3982	5	40438158	rs76430504	C	T	-0.11753	0.025458	3.5e-06	11624	21
phylum	phylum.Verrucomicrobia.id.3982	4	100519948	rs2035814	A	G	0.0968913	0.0204499	2.73e-06	12090	23
phylum	phylum.Verrucomicrobia.id.3982	4	100528381	rs76819189	C	T	0.0978124	0.0204501	2.19e-06	12090	23
phylum	phylum.Verrucomicrobia.id.3982	4	100520412	rs111441437	T	A	0.0971731	0.0204502	2.6e-06	12090	23
phylum	phylum.Verrucomicrobia.id.3982	4	100523366	rs113911713	T	C	0.0972511	0.02045	2.51e-06	12090	23
phylum	phylum.Verrucomicrobia.id.3982	4	100530762	rs112520120	T	C	0.0972366	0.0204504	2.48e-06	12090	23
phylum	phylum.Verrucomicrobia.id.3982	4	100530586	rs76877520	G	A	0.0972312	0.0204504	2.49e-06	12090	23
phylum	phylum.Verrucomicrobia.id.3982	4	100529085	rs7698547	C	T	0.0969812	0.0204502	2.66e-06	12090	23
phylum	phylum.Verrucomicrobia.id.3982	4	100533496	rs75487972	T	C	0.0967103	0.0204511	2.74e-06	12090	23
phylum	phylum.Verrucomicrobia.id.3982	4	100551372	rs10516447	A	G	0.107673	0.0229738	2.38e-06	11704	22
phylum	phylum.Verrucomicrobia.id.3982	4	100531997	rs6532823	C	A	0.0967282	0.0204504	2.8e-06	12090	23
phylum	phylum.Verrucomicrobia.id.3982	4	100549105	rs74399905	T	A	0.107013	0.0229736	2.71e-06	11704	22
phylum	phylum.Verrucomicrobia.id.3982	4	100533913	rs41275715	C	T	0.0964143	0.0204511	2.92e-06	12090	23
phylum	phylum.Verrucomicrobia.id.3982	6	56341481	rs9349825	G	A	-0.0660243	0.0143911	6.27e-06	12373	24
phylum	phylum.Verrucomicrobia.id.3982	4	100508544	rs2035815	T	C	0.0961029	0.0204068	3.39e-06	12090	23
phylum	phylum.Verrucomicrobia.id.3982	4	100532637	rs745075	T	C	0.0963366	0.0204513	2.98e-06	12090	23
phylum	phylum.Verrucomicrobia.id.3982	4	100547579	rs6842339	T	G	0.10715	0.0229746	2.82e-06	11704	22
phylum	phylum.Verrucomicrobia.id.3982	4	100547715	rs112048442	G	A	0.107131	0.0229777	2.84e-06	11701	22
phylum	phylum.Verrucomicrobia.id.3982	10	5084481	rs11252899	G	A	0.0735504	0.0165794	7.12e-06	12300	23
phylum	phylum.Verrucomicrobia.id.3982	18	49473635	rs117107102	G	A	0.204283	0.0427565	2.68e-06	5071	9
phylum	phylum.Verrucomicrobia.id.3982	1	41074833	rs736124	T	A	-0.073173	0.0164355	8.72e-06	12090	23
phylum	phylum.Verrucomicrobia.id.3982	4	100532802	rs745074	T	A	0.0961395	0.0204514	3.15e-06	12090	23
phylum	phylum.Verrucomicrobia.id.3982	1	41074392	rs61779206	C	T	-0.073434	0.016379	8.82e-06	12088	23
phylum	phylum.Verrucomicrobia.id.3982	4	100534482	rs1491246	A	T	0.0959186	0.0204516	3.31e-06	12090	23
phylum	phylum.Verrucomicrobia.id.3982	4	100511413	rs112108820	C	T	0.0953378	0.020309	3.8e-06	12086	23
phylum	phylum.Verrucomicrobia.id.3982	4	100538423	rs1491237	A	G	0.0962304	0.0204541	3.2e-06	12090	23
phylum	phylum.Verrucomicrobia.id.3982	10	5065747	rs2895059	C	T	0.0717862	0.0162777	7.66e-06	12383	24
phylum	phylum.Verrucomicrobia.id.3982	4	100535330	rs111664214	C	T	0.0958202	0.0204049	3.27e-06	12089	23
phylum	phylum.Verrucomicrobia.id.3982	4	100521637	rs17533517	C	T	0.0953468	0.0204503	3.93e-06	12090	23
phylum	phylum.Verrucomicrobia.id.3982	4	100534554	rs1491245	T	G	0.0956934	0.0204517	3.5e-06	12090	23
phylum	phylum.Verrucomicrobia.id.3982	10	11389614	rs3995795	T	C	0.0610914	0.0138592	9.72e-06	12104	23
phylum	phylum.Verrucomicrobia.id.3982	4	100513694	rs114505328	T	A	0.0947084	0.0203409	4.48e-06	12090	23
phylum	phylum.Verrucomicrobia.id.3982	4	95072730	rs2169719	A	G	0.0635426	0.0142236	7.63e-06	12373	24
phylum	phylum.Verrucomicrobia.id.3982	4	100509167	rs17533020	A	G	0.094669	0.0204033	4.79e-06	12090	23
phylum	phylum.Verrucomicrobia.id.3982	4	95064162	rs77055143	C	T	0.0629051	0.014174	8.39e-06	12383	24
phylum	phylum.Verrucomicrobia.id.3982	4	100534959	rs76826818	A	G	0.0949079	0.0204517	4.37e-06	12090	23
phylum	phylum.Verrucomicrobia.id.3982	4	95059232	rs56161035	C	T	0.0628358	0.0141474	8.61e-06	12382	24
phylum	phylum.Verrucomicrobia.id.3982	4	100536363	rs7668586	C	T	0.0947235	0.0204521	4.59e-06	12090	23
phylum	phylum.Verrucomicrobia.id.3982	4	100548163	rs79293902	C	T	0.104526	0.0229746	4.86e-06	11704	22
phylum	phylum.Verrucomicrobia.id.3982	4	100551756	rs6844547	C	T	0.104742	0.022972	4.48e-06	11704	22
phylum	phylum.Verrucomicrobia.id.3982	4	100551902	rs6845301	G	A	0.104647	0.0229723	4.62e-06	11704	22
phylum	phylum.Verrucomicrobia.id.3982	15	97570657	rs12908520	A	G	0.0594916	0.012823	3.4e-06	12380	24
phylum	phylum.Verrucomicrobia.id.3982	4	16548975	rs12512971	C	A	0.171057	0.0398053	9.81e-06	3919	12
class	class.Actinobacteria.id.419	2	136616754	rs182549	T	C	0.111489	0.012066	3.79e-20	16313	24
class	class.Actinobacteria.id.419	2	136608646	rs4988235	A	G	0.109587	0.0120515	1.5e-19	16313	24
class	class.Actinobacteria.id.419	2	136707982	rs6754311	T	C	0.108073	0.012047	4.18e-19	16312	24
class	class.Actinobacteria.id.419	2	135907088	rs6730157	A	G	0.107534	0.0119089	2.43e-19	16313	24
class	class.Actinobacteria.id.419	2	136407479	rs1446585	A	G	0.108704	0.0121458	7.71e-19	16182	23
class	class.Actinobacteria.id.419	2	135837906	rs7570971	C	A	0.106846	0.0119243	2.56e-19	16182	23
class	class.Actinobacteria.id.419	2	136413650	rs36084664	A	G	-0.110466	0.0128847	2.8e-19	15292	21
class	class.Actinobacteria.id.419	2	136381348	rs12465802	G	A	0.106318	0.0119961	8.79e-19	16313	24
class	class.Actinobacteria.id.419	2	135954797	rs1375131	T	C	0.105674	0.0119114	9.16e-19	16312	24
class	class.Actinobacteria.id.419	2	136740900	rs687670	T	C	0.105578	0.0123097	2.45e-17	16313	24
class	class.Actinobacteria.id.419	2	136043944	rs13023281	T	C	-0.103988	0.0127966	1.58e-17	15292	21
class	class.Actinobacteria.id.419	2	136721995	rs13404551	T	C	0.103988	0.0122982	9.54e-17	16311	24
class	class.Actinobacteria.id.419	2	136685228	rs309160	C	T	0.102058	0.0123086	3.41e-16	16313	24
class	class.Actinobacteria.id.419	2	136755684	rs309134	G	A	0.10365	0.0124917	3.71e-16	16312	24
class	class.Actinobacteria.id.419	2	136670298	rs309168	C	T	0.101529	0.0123111	4.88e-16	16313	24
class	class.Actinobacteria.id.419	2	136658345	rs218174	A	G	0.10151	0.0123143	5.95e-16	16312	24
class	class.Actinobacteria.id.419	2	136322676	rs6759321	G	T	0.0987904	0.0120966	7.16e-16	16182	23
class	class.Actinobacteria.id.419	2	136614255	rs309180	A	G	0.100268	0.0123238	1.26e-15	16313	24
class	class.Actinobacteria.id.419	2	136721603	rs12615624	A	G	0.101483	0.0124921	1.57e-15	16313	24
class	class.Actinobacteria.id.419	2	136638216	rs632632	T	C	0.0994763	0.0123137	2.2e-15	16312	24
class	class.Actinobacteria.id.419	2	136092061	rs1561277	C	A	0.097121	0.0120759	2.15e-15	16182	23
class	class.Actinobacteria.id.419	2	136643555	rs309125	C	T	0.0984871	0.0123164	3.91e-15	16312	24
class	class.Actinobacteria.id.419	2	136691825	rs309164	T	C	0.0998541	0.0124943	4.14e-15	16313	24
class	class.Actinobacteria.id.419	2	136622046	rs4988183	T	C	0.0994862	0.0125843	9.46e-15	16312	24
class	class.Actinobacteria.id.419	2	136698098	rs309149	C	T	0.0981028	0.0124945	1.2e-14	16313	24
class	class.Actinobacteria.id.419	2	136765951	rs309137	T	C	0.0963443	0.0122801	1.18e-14	16313	24
class	class.Actinobacteria.id.419	2	136608231	rs4954490	A	G	0.0957899	0.0123948	3.49e-14	16308	24
class	class.Actinobacteria.id.419	2	136787402	rs6716536	C	T	0.0923254	0.0121224	5.27e-14	16182	23
class	class.Actinobacteria.id.419	2	136594158	rs2236783	A	G	0.0955766	0.0124159	4.86e-14	16313	24
class	class.Actinobacteria.id.419	2	136589612	rs12620033	G	C	0.095206	0.0124129	6e-14	16313	24
class	class.Actinobacteria.id.419	2	136820076	rs11681248	T	C	0.0888172	0.0118423	1.25e-13	16308	24
class	class.Actinobacteria.id.419	2	136603276	rs3754686	C	T	0.092912	0.0123933	1.86e-13	16313	24
class	class.Actinobacteria.id.419	2	136583192	rs745500	A	G	0.0927245	0.0123999	2.42e-13	16313	24
class	class.Actinobacteria.id.419	2	136602491	rs3739020	T	G	0.0942499	0.0126814	3.36e-13	16310	24
class	class.Actinobacteria.id.419	2	136596867	rs6742283	G	A	0.0922691	0.0124118	3.01e-13	16310	24
class	class.Actinobacteria.id.419	2	136575199	rs6719488	T	G	0.0922752	0.0124	3.1e-13	16313	24
class	class.Actinobacteria.id.419	2	136576577	rs892715	C	T	0.0921969	0.0124002	3.22e-13	16313	24
class	class.Actinobacteria.id.419	2	136603366	rs3769005	G	C	0.0918007	0.0123927	3.39e-13	16313	24
class	class.Actinobacteria.id.419	2	136557319	rs2322660	T	C	0.0919976	0.0123966	3.4e-13	16313	24
class	class.Actinobacteria.id.419	2	136569848	rs12988076	A	C	0.0919474	0.0124006	3.79e-13	16313	24
class	class.Actinobacteria.id.419	2	136555659	rs2322659	C	T	0.0929665	0.0126593	5.97e-13	16313	24
class	class.Actinobacteria.id.419	2	136558157	rs748841	T	C	0.0917469	0.0123969	4.03e-13	16313	24
class	class.Actinobacteria.id.419	2	136581848	rs1470457	A	G	0.0929629	0.0126803	7.35e-13	16313	24
class	class.Actinobacteria.id.419	2	136786651	rs12475139	T	A	0.0889984	0.0122595	7.64e-13	16182	23
class	class.Actinobacteria.id.419	2	136580287	rs2164210	C	T	0.0899284	0.0124012	1.12e-12	16313	24
class	class.Actinobacteria.id.419	2	135911422	rs17261772	T	C	0.0920713	0.0124866	4.3e-13	16182	23
class	class.Actinobacteria.id.419	2	136439517	rs313519	A	C	0.0908563	0.0125815	1.07e-12	16313	24
class	class.Actinobacteria.id.419	2	136439090	rs313518	C	T	0.0907332	0.012581	1.22e-12	16313	24
class	class.Actinobacteria.id.419	2	136817088	rs749873	T	C	0.0849027	0.0118569	1.51e-12	16313	24
class	class.Actinobacteria.id.419	2	136544197	rs10928546	T	C	0.0908598	0.0126287	1.62e-12	16313	24
class	class.Actinobacteria.id.419	2	136455600	rs71348714	A	G	0.0898643	0.0125801	1.94e-12	16313	24
class	class.Actinobacteria.id.419	2	136437507	rs313517	A	G	0.0898493	0.0125806	1.97e-12	16313	24
class	class.Actinobacteria.id.419	2	136550109	rs2082729	T	C	0.0905236	0.0126352	2.16e-12	16313	24
class	class.Actinobacteria.id.419	2	136535410	rs71348715	T	G	0.0904167	0.012632	2.18e-12	16313	24
class	class.Actinobacteria.id.419	2	136539122	rs11684545	T	G	0.09024	0.012631	2.26e-12	16313	24
class	class.Actinobacteria.id.419	2	136445526	rs313526	C	T	0.0897135	0.0125792	2.15e-12	16313	24
class	class.Actinobacteria.id.419	2	136422171	rs2034276	A	T	0.089594	0.0125789	2.21e-12	16313	24
class	class.Actinobacteria.id.419	2	136445869	rs313528	G	A	0.0896386	0.012579	2.21e-12	16313	24
class	class.Actinobacteria.id.419	2	136420690	rs4954280	A	G	0.089587	0.0125763	2.26e-12	16313	24
class	class.Actinobacteria.id.419	2	136522941	rs28453840	A	G	0.0900388	0.0126228	2.5e-12	16312	24
class	class.Actinobacteria.id.419	2	136419961	rs1446584	A	G	0.0893976	0.0125757	2.48e-12	16313	24
class	class.Actinobacteria.id.419	2	136432103	rs313523	G	A	0.0893878	0.0125826	2.51e-12	16313	24
class	class.Actinobacteria.id.419	2	136430866	rs313522	T	A	0.089353	0.0125827	2.59e-12	16313	24
class	class.Actinobacteria.id.419	2	136502792	rs1438305	G	C	0.0899054	0.0126321	2.92e-12	16313	24
class	class.Actinobacteria.id.419	2	136553639	rs1011361	A	G	0.0898334	0.0126359	3.03e-12	16312	24
class	class.Actinobacteria.id.419	2	136494186	rs10202489	A	G	0.0896102	0.0126092	3.05e-12	16313	24
class	class.Actinobacteria.id.419	2	136428460	rs656326	A	C	0.0890462	0.0125802	3.03e-12	16313	24
class	class.Actinobacteria.id.419	2	136418348	rs6720287	A	G	0.0890003	0.012576	3.04e-12	16313	24
class	class.Actinobacteria.id.419	2	136444123	rs313524	C	T	0.0889802	0.0125793	3.16e-12	16313	24
class	class.Actinobacteria.id.419	2	136551694	rs12998016	T	C	0.0895349	0.0126378	3.55e-12	16312	24
class	class.Actinobacteria.id.419	2	136416855	rs6715856	T	C	0.0887859	0.0125764	3.37e-12	16313	24
class	class.Actinobacteria.id.419	2	136554800	rs6430589	C	G	0.0890976	0.0126367	3.74e-12	16312	24
class	class.Actinobacteria.id.419	2	136499166	rs1438307	T	G	0.0893801	0.0126274	3.7e-12	16313	24
class	class.Actinobacteria.id.419	2	136503157	rs1438304	G	A	0.0894761	0.0126317	3.7e-12	16313	24
class	class.Actinobacteria.id.419	2	136416941	rs6755383	C	T	0.0887419	0.0125775	3.45e-12	16313	24
class	class.Actinobacteria.id.419	2	136495619	rs10195620	T	A	0.089464	0.0126364	3.61e-12	16313	24
class	class.Actinobacteria.id.419	2	136462441	rs7355359	T	C	0.0886943	0.0125801	3.78e-12	16313	24
class	class.Actinobacteria.id.419	2	136521514	rs10192827	A	G	0.0889909	0.0126238	5.09e-12	16311	24
class	class.Actinobacteria.id.419	2	136410299	rs10928542	G	A	0.0883155	0.0125772	4.39e-12	16313	24
class	class.Actinobacteria.id.419	2	136507039	rs12998387	G	A	0.0889143	0.0126217	4.84e-12	16313	24
class	class.Actinobacteria.id.419	2	136511575	rs3213889	G	A	0.089037	0.0126328	4.86e-12	16313	24
class	class.Actinobacteria.id.419	2	136402117	rs4954276	A	G	0.088514	0.0125768	4.56e-12	16313	24
class	class.Actinobacteria.id.419	2	136413359	rs7608045	T	C	0.0882572	0.0125778	4.58e-12	16313	24
class	class.Actinobacteria.id.419	2	136522675	rs10173394	T	C	0.0888859	0.012623	5.02e-12	16313	24
class	class.Actinobacteria.id.419	2	136470714	rs13412397	A	G	0.0886464	0.0125961	4.8e-12	16313	24
class	class.Actinobacteria.id.419	2	136409073	rs4954279	G	A	0.0880797	0.0125765	5.01e-12	16313	24
class	class.Actinobacteria.id.419	2	136398174	rs12619365	C	T	0.08822	0.0126217	5.05e-12	16313	24
class	class.Actinobacteria.id.419	2	136817616	rs2011946	A	C	0.0838274	0.0119413	4.82e-12	16308	24
class	class.Actinobacteria.id.419	2	136474098	rs11679508	T	A	0.0882116	0.0125969	6.11e-12	16313	24
class	class.Actinobacteria.id.419	2	136518103	rs12994270	A	T	0.088453	0.0126235	6.73e-12	16313	24
class	class.Actinobacteria.id.419	2	136403749	rs13413639	C	A	0.0877595	0.0125756	6.4e-12	16313	24
class	class.Actinobacteria.id.419	2	136495300	rs12469709	T	C	0.0881147	0.0126384	7.78e-12	16313	24
class	class.Actinobacteria.id.419	2	135877562	rs1869829	A	G	0.0868911	0.0124838	5.2e-12	16313	24
class	class.Actinobacteria.id.419	2	136421323	rs1374329	A	G	0.0881831	0.0128247	1.29e-11	16313	24
class	class.Actinobacteria.id.419	2	136544752	rs6760329	G	A	0.0887484	0.013013	2.09e-11	16313	24
class	class.Actinobacteria.id.419	2	136522710	rs9287442	G	A	0.0885489	0.0129614	2.26e-11	16313	24
class	class.Actinobacteria.id.419	2	136539513	rs10188066	A	G	0.0883405	0.013013	2.62e-11	16313	24
class	class.Actinobacteria.id.419	2	136501840	rs10928545	G	A	0.088431	0.0129691	2.73e-11	16313	24
class	class.Actinobacteria.id.419	2	136751849	rs62160860	G	C	0.113159	0.0170362	2.68e-11	16310	24
class	class.Actinobacteria.id.419	2	136808949	rs11693502	T	C	0.0810058	0.0119337	1.96e-11	16312	24
class	class.Actinobacteria.id.419	2	136528004	rs2304599	G	C	0.0883744	0.0130189	2.88e-11	16313	24
class	class.Actinobacteria.id.419	2	136516748	rs12616520	T	A	0.088031	0.0129616	2.96e-11	16313	24
class	class.Actinobacteria.id.419	2	135771974	rs10187402	C	G	0.0846609	0.0125257	1.65e-11	16308	24
class	class.Actinobacteria.id.419	2	136731066	rs4954551	G	A	0.109879	0.016819	4.36e-11	16313	24
class	class.Actinobacteria.id.419	2	136733897	rs7587285	T	C	0.110116	0.0167978	3.94e-11	16313	24
class	class.Actinobacteria.id.419	2	136546110	rs2278544	G	A	0.0871368	0.0129829	5.15e-11	16313	24
class	class.Actinobacteria.id.419	2	136743490	rs2278683	A	C	0.109872	0.0168064	4.71e-11	16312	24
class	class.Actinobacteria.id.419	2	136747085	rs11893318	T	C	0.109383	0.0168198	5.76e-11	16312	24
class	class.Actinobacteria.id.419	2	136812931	rs11679933	T	G	0.0802131	0.0119442	3.67e-11	16309	24
class	class.Actinobacteria.id.419	2	136553529	rs1030764	T	C	0.0869578	0.0130208	6.07e-11	16313	24
class	class.Actinobacteria.id.419	2	136505546	rs3820794	T	C	0.086478	0.0130027	7.33e-11	16313	24
class	class.Actinobacteria.id.419	2	136825272	rs932206	T	C	0.0759471	0.0115151	5.45e-11	16182	23
class	class.Actinobacteria.id.419	2	136783169	rs6714750	A	G	0.0849251	0.0126225	4.33e-11	16182	23
class	class.Actinobacteria.id.419	2	136873549	rs2680880	T	A	0.0774995	0.0115126	4.86e-11	16313	24
class	class.Actinobacteria.id.419	2	135775130	rs7581382	T	C	-0.0851129	0.0141381	6.88e-11	15292	21
class	class.Actinobacteria.id.419	2	136022798	rs935613	C	T	0.0825195	0.0125188	6.41e-11	16313	24
class	class.Actinobacteria.id.419	2	135954405	rs1375132	A	G	0.0822519	0.0124975	7.46e-11	16311	24
class	class.Actinobacteria.id.419	2	135915358	rs6747073	T	C	0.0807114	0.0124857	1.55e-10	16311	24
class	class.Actinobacteria.id.419	2	136819662	rs6704561	C	T	0.078466	0.0123219	3.07e-10	16182	23
class	class.Actinobacteria.id.419	2	136720344	rs3768998	G	T	0.105219	0.0173531	1.09e-09	16312	24
class	class.Actinobacteria.id.419	2	136058820	rs2016636	G	A	0.0795819	0.0125225	3.27e-10	16313	24
class	class.Actinobacteria.id.419	2	135832131	rs12328663	T	C	0.0965573	0.0157926	2.41e-10	16313	24
class	class.Actinobacteria.id.419	2	135796410	rs13389481	C	A	0.0982232	0.0161635	3.88e-10	16311	24
class	class.Actinobacteria.id.419	2	135818907	rs2874739	C	T	0.0967751	0.0157894	2.66e-10	16313	24
class	class.Actinobacteria.id.419	2	136002500	rs1900741	C	T	0.0857317	0.0136167	8.46e-10	16313	24
class	class.Actinobacteria.id.419	2	135829432	rs10193348	A	G	0.0963125	0.0157962	3.07e-10	16313	24
class	class.Actinobacteria.id.419	2	135795443	rs10167901	C	T	0.0962356	0.0158534	4.18e-10	16313	24
class	class.Actinobacteria.id.419	2	135795385	rs10167809	C	T	0.09603	0.015852	4.44e-10	16313	24
class	class.Actinobacteria.id.419	2	135795150	rs4953948	T	G	0.0960188	0.0158521	4.45e-10	16313	24
class	class.Actinobacteria.id.419	2	135795095	rs4954216	G	A	0.095953	0.0158522	4.6e-10	16313	24
class	class.Actinobacteria.id.419	2	135849613	rs7568525	G	A	0.0950414	0.0158384	4.39e-10	16313	24
class	class.Actinobacteria.id.419	2	135795396	rs10167884	C	T	0.0957944	0.0158535	4.92e-10	16313	24
class	class.Actinobacteria.id.419	2	135794986	rs4954215	G	A	0.0957562	0.015853	4.92e-10	16313	24
class	class.Actinobacteria.id.419	2	135853807	rs10208624	C	T	0.0950424	0.015835	4.46e-10	16313	24
class	class.Actinobacteria.id.419	2	135799082	rs62168942	T	C	0.0957826	0.01585	5.19e-10	16313	24
class	class.Actinobacteria.id.419	2	135795595	rs10182750	T	C	0.0957126	0.015855	5.26e-10	16313	24
class	class.Actinobacteria.id.419	2	135795040	rs4953947	A	C	0.0955496	0.0158551	5.37e-10	16313	24
class	class.Actinobacteria.id.419	2	135814716	rs7422031	C	T	0.0953739	0.0157892	4.81e-10	16313	24
class	class.Actinobacteria.id.419	2	135798082	rs13409400	A	C	0.0954751	0.01585	5.81e-10	16313	24
class	class.Actinobacteria.id.419	2	135861497	rs7573600	G	C	0.0946776	0.0157999	5.15e-10	16313	24
class	class.Actinobacteria.id.419	2	135798758	rs62168941	C	T	0.0954432	0.0158504	6.05e-10	16313	24
class	class.Actinobacteria.id.419	2	136628380	rs4954513	G	A	0.106225	0.0174129	1.94e-09	16313	24
class	class.Actinobacteria.id.419	2	136704414	rs16832275	C	G	0.101256	0.0167981	2.05e-09	16313	24
class	class.Actinobacteria.id.419	2	135859923	rs11898045	T	C	0.0944239	0.0158026	5.34e-10	16313	24
class	class.Actinobacteria.id.419	2	135812969	rs56903548	C	T	0.0946095	0.0157912	6.24e-10	16313	24
class	class.Actinobacteria.id.419	2	135801228	rs4954217	C	T	0.0950358	0.0158489	6.85e-10	16313	24
class	class.Actinobacteria.id.419	2	135796155	rs13413872	G	T	0.0950513	0.015854	6.77e-10	16313	24
class	class.Actinobacteria.id.419	2	135796000	rs13402112	A	C	0.0950513	0.015854	6.77e-10	16313	24
class	class.Actinobacteria.id.419	2	135797223	rs10186594	A	G	0.0950437	0.0158455	6.87e-10	16313	24
class	class.Actinobacteria.id.419	2	135860305	rs58426504	T	G	0.0940717	0.0158014	6.12e-10	16313	24
class	class.Actinobacteria.id.419	2	135793565	rs4954214	C	T	0.0949188	0.0158585	6.86e-10	16313	24
class	class.Actinobacteria.id.419	2	136615222	rs3213871	C	T	0.105538	0.0174659	2.34e-09	16313	24
class	class.Actinobacteria.id.419	2	135800757	rs921859	A	G	0.0947905	0.0158491	7.46e-10	16313	24
class	class.Actinobacteria.id.419	2	135871624	rs58697996	G	A	0.094277	0.0158382	6.37e-10	16313	24
class	class.Actinobacteria.id.419	2	135802050	rs7601696	C	A	0.0947894	0.0158467	7.76e-10	16313	24
class	class.Actinobacteria.id.419	2	135794367	rs6760553	A	G	0.0946941	0.0158576	7.41e-10	16313	24
class	class.Actinobacteria.id.419	2	135802148	rs7577258	G	A	0.0947071	0.0158453	7.95e-10	16313	24
class	class.Actinobacteria.id.419	2	135800601	rs2017831	C	T	0.0946733	0.0158493	7.91e-10	16313	24
class	class.Actinobacteria.id.419	2	136626004	rs3769002	T	C	0.105358	0.0174205	2.46e-09	16313	24
class	class.Actinobacteria.id.419	2	136624919	rs56263017	T	C	0.105249	0.0174207	2.52e-09	16313	24
class	class.Actinobacteria.id.419	2	135802028	rs7565268	T	C	0.0946212	0.0158467	8.29e-10	16313	24
class	class.Actinobacteria.id.419	2	135796965	rs56174523	A	C	0.0945298	0.015853	8.27e-10	16313	24
class	class.Actinobacteria.id.419	2	135874038	rs61087958	C	T	0.0940299	0.0158094	7.35e-10	16313	24
class	class.Actinobacteria.id.419	2	135793684	rs4953946	T	G	0.0942596	0.0158585	8.54e-10	16313	24
class	class.Actinobacteria.id.419	2	135793845	rs11888951	T	C	0.0941495	0.0158578	9.1e-10	16313	24
class	class.Actinobacteria.id.419	2	135802020	rs7601683	C	T	0.0941316	0.0158471	1.01e-09	16313	24
class	class.Actinobacteria.id.419	2	135797747	rs10174944	C	T	0.0940235	0.0158529	1.02e-09	16312	24
class	class.Actinobacteria.id.419	2	135872646	rs4954220	C	A	0.0934047	0.0158367	8.71e-10	16313	24
class	class.Actinobacteria.id.419	2	135801956	rs7565149	T	A	0.0940093	0.015847	1.04e-09	16313	24
class	class.Actinobacteria.id.419	2	135792528	rs62168934	A	G	0.0940021	0.0158589	1.03e-09	16313	24
class	class.Actinobacteria.id.419	2	135789784	rs60350840	A	G	0.0940811	0.0158608	1.08e-09	16313	24
class	class.Actinobacteria.id.419	2	135773446	rs4346445	A	C	0.0921498	0.0158563	1.22e-09	16311	24
class	class.Actinobacteria.id.419	2	136027264	rs16831498	G	C	0.0954896	0.0160598	8.35e-10	16313	24
class	class.Actinobacteria.id.419	2	136671801	rs2164332	G	C	0.0984598	0.0167877	4.86e-09	16313	24
class	class.Actinobacteria.id.419	2	135766072	rs4953945	C	G	0.0946539	0.0159247	1.12e-09	16311	24
class	class.Actinobacteria.id.419	2	136636909	rs7608980	G	A	0.105345	0.0174337	3.25e-09	16313	24
class	class.Actinobacteria.id.419	2	136901587	rs4954567	G	T	0.0732592	0.0120035	1.22e-09	16313	24
class	class.Actinobacteria.id.419	2	135874622	rs6741481	A	G	0.0929799	0.0157998	1.08e-09	16313	24
class	class.Actinobacteria.id.419	2	135893853	rs7603805	A	G	0.093578	0.0157922	9.44e-10	16313	24
class	class.Actinobacteria.id.419	2	136637350	rs16832138	G	A	0.105094	0.0174289	3.5e-09	16313	24
class	class.Actinobacteria.id.419	2	135878814	rs2290518	G	A	0.0926928	0.0157979	1.22e-09	16313	24
class	class.Actinobacteria.id.419	2	136677192	rs2322725	T	C	0.0978787	0.0167939	5.81e-09	16313	24
class	class.Actinobacteria.id.419	2	136016079	rs11884903	T	C	0.0944984	0.0160071	1.05e-09	16313	24
class	class.Actinobacteria.id.419	2	136652859	rs16832156	G	A	0.098401	0.0168204	6.72e-09	16312	24
class	class.Actinobacteria.id.419	2	136908062	rs1401687	G	C	0.0725861	0.0120043	1.74e-09	16313	24
class	class.Actinobacteria.id.419	2	135774681	rs11903663	A	G	0.0895879	0.015817	2.13e-09	16311	24
class	class.Actinobacteria.id.419	2	135884487	rs58327215	G	C	0.0925797	0.0158316	1.26e-09	16313	24
class	class.Actinobacteria.id.419	2	136646900	rs6752519	C	T	0.102436	0.0173854	6.07e-09	16313	24
class	class.Actinobacteria.id.419	2	136633011	rs309132	C	G	0.102406	0.0171747	5.74e-09	16313	24
class	class.Actinobacteria.id.419	2	136637622	rs56067372	C	T	0.103578	0.017433	5.97e-09	16313	24
class	class.Actinobacteria.id.419	2	135773617	rs4640444	T	C	0.0895223	0.0158185	2.3e-09	16311	24
class	class.Actinobacteria.id.419	2	135787642	rs1551497	T	C	0.0931003	0.0158588	1.54e-09	16312	24
class	class.Actinobacteria.id.419	2	136910834	rs10179271	T	C	0.0723362	0.0120038	1.95e-09	16313	24
class	class.Actinobacteria.id.419	2	136683293	rs16832200	T	C	0.0971884	0.0167956	7.57e-09	16313	24
class	class.Actinobacteria.id.419	2	135773692	rs4645053	T	A	0.0895114	0.0158186	2.31e-09	16311	24
class	class.Actinobacteria.id.419	2	136488978	rs6739713	A	G	0.0769809	0.012758	2.97e-09	16313	24
class	class.Actinobacteria.id.419	2	135780168	rs4954212	A	G	0.0925129	0.0158237	1.98e-09	16312	24
class	class.Actinobacteria.id.419	2	136590558	rs3754690	C	T	0.105744	0.018013	6.66e-09	16313	24
class	class.Actinobacteria.id.419	2	136667896	rs2164331	C	T	0.101664	0.0174385	7.56e-09	16313	24
class	class.Actinobacteria.id.419	2	136659495	rs12478902	T	C	0.0985206	0.017022	7.65e-09	16312	24
class	class.Actinobacteria.id.419	2	135885357	rs6430561	C	T	0.0923692	0.015835	1.44e-09	16313	24
class	class.Actinobacteria.id.419	2	136191314	rs10209482	A	C	0.0937687	0.0160329	1.56e-09	16313	24
class	class.Actinobacteria.id.419	2	135785149	rs11890844	A	G	0.0925536	0.015876	1.87e-09	16312	24
class	class.Actinobacteria.id.419	2	136907682	rs9941547	G	A	0.0723357	0.0120508	2.26e-09	16204	23
class	class.Actinobacteria.id.419	2	135880013	rs13410870	G	A	0.0916725	0.0158007	1.7e-09	16313	24
class	class.Actinobacteria.id.419	2	136643900	rs309126	T	C	0.0967206	0.0163423	6.28e-09	16313	24
class	class.Actinobacteria.id.419	2	135789405	rs6709763	C	A	0.0919039	0.0158598	2.41e-09	16313	24
class	class.Actinobacteria.id.419	2	135785066	rs13402101	T	A	0.0923385	0.0158773	2.15e-09	16312	24
class	class.Actinobacteria.id.419	2	135984172	rs57829242	A	G	0.0936368	0.0160094	1.61e-09	16313	24
class	class.Actinobacteria.id.419	2	135785068	rs13399376	A	G	0.0922173	0.0158774	2.23e-09	16312	24
class	class.Actinobacteria.id.419	2	136787476	rs74266324	G	A	0.0831877	0.0144615	7.63e-09	16182	23
class	class.Actinobacteria.id.419	2	136479302	rs3754692	T	C	0.0765538	0.0127546	3.68e-09	16313	24
class	class.Actinobacteria.id.419	2	135803766	rs17293519	A	G	0.0905325	0.0157863	2.76e-09	16313	24
class	class.Actinobacteria.id.419	2	135773420	rs4494812	A	G	0.0888353	0.0158207	3.2e-09	16311	24
class	class.Actinobacteria.id.419	2	136593694	rs55634455	T	C	0.104525	0.0179982	8.85e-09	16313	24
class	class.Actinobacteria.id.419	2	136910690	rs4954568	T	A	0.0716435	0.0120042	2.79e-09	16313	24
class	class.Actinobacteria.id.419	2	135787148	rs16831264	G	C	0.0914096	0.0158072	2.52e-09	16312	24
class	class.Actinobacteria.id.419	2	136655620	rs6430593	G	A	0.0976705	0.0167991	9.44e-09	16313	24
class	class.Actinobacteria.id.419	2	135789472	rs6737635	G	T	0.0912542	0.0158602	3.18e-09	16313	24
class	class.Actinobacteria.id.419	2	136535364	rs60433564	A	C	0.119278	0.0206866	4.41e-09	13623	22
class	class.Actinobacteria.id.419	2	135895879	rs6749119	C	G	0.0908334	0.0157935	2.26e-09	16313	24
class	class.Actinobacteria.id.419	2	136536113	rs10496736	C	G	0.118804	0.0206873	4.66e-09	13623	22
class	class.Actinobacteria.id.419	2	135935049	rs6721838	A	G	0.0916764	0.0158724	1.94e-09	16313	24
class	class.Actinobacteria.id.419	2	136592309	rs78141345	G	A	0.103953	0.0180051	1.1e-08	16313	24
class	class.Actinobacteria.id.419	2	135783367	rs11892750	G	A	0.0911436	0.0158899	3.89e-09	16312	24
class	class.Actinobacteria.id.419	2	136166536	rs13427494	G	A	0.0924354	0.0160375	2.7e-09	16313	24
class	class.Actinobacteria.id.419	2	136910273	rs6715785	G	A	0.0709594	0.0120001	3.88e-09	16312	24
class	class.Actinobacteria.id.419	2	135899069	rs11897204	T	C	0.0903627	0.0158055	2.8e-09	16313	24
class	class.Actinobacteria.id.419	2	135895809	rs6706466	A	G	0.0902271	0.015797	2.78e-09	16313	24
class	class.Actinobacteria.id.419	2	135789682	rs56369660	A	G	0.0899826	0.0158049	4.01e-09	16313	24
class	class.Actinobacteria.id.419	2	136913375	rs4954569	C	T	0.0707702	0.0119999	4.17e-09	16312	24
class	class.Actinobacteria.id.419	2	136100473	rs4954242	A	G	0.0932867	0.0161175	3.02e-09	16313	24
class	class.Actinobacteria.id.419	2	135705558	rs1979033	G	A	0.0652849	0.0114228	3.26e-09	16308	24
class	class.Actinobacteria.id.419	2	135775049	rs11888521	G	C	0.0876247	0.0158171	4.97e-09	16311	24
class	class.Actinobacteria.id.419	2	135784733	rs13408096	G	T	0.0901275	0.0158199	4.3e-09	16312	24
class	class.Actinobacteria.id.419	2	136652093	rs12233092	G	A	0.0954637	0.0168892	1.66e-08	16310	24
class	class.Actinobacteria.id.419	2	135962711	rs4954226	T	C	0.0915939	0.0160037	3.04e-09	16313	24
class	class.Actinobacteria.id.419	2	135479980	rs6723108	G	T	0.066609	0.0115694	2.42e-09	16313	24
class	class.Actinobacteria.id.419	2	135784227	rs4954213	G	T	0.0897472	0.0158235	4.93e-09	16312	24
class	class.Actinobacteria.id.419	2	136546635	rs4954633	C	T	0.115296	0.0205447	6.93e-09	13623	22
class	class.Actinobacteria.id.419	2	136595426	rs56211644	T	C	0.102251	0.0179898	1.75e-08	16313	24
class	class.Actinobacteria.id.419	2	135909462	rs4954221	G	A	0.0896939	0.0158315	3.73e-09	16313	24
class	class.Actinobacteria.id.419	2	135781635	rs11900832	C	T	0.089774	0.0158917	6.06e-09	16312	24
class	class.Actinobacteria.id.419	2	135781301	rs7597802	A	T	0.0897204	0.0158772	6.12e-09	16312	24
class	class.Actinobacteria.id.419	2	136806959	rs925966	G	C	0.0712106	0.0121993	8.72e-09	16182	23
class	class.Actinobacteria.id.419	2	136901607	rs4954392	A	G	0.0700031	0.0120114	6.15e-09	16313	24
class	class.Actinobacteria.id.419	2	136917355	rs4954570	G	C	0.0732333	0.0128536	7.97e-09	16311	24
class	class.Actinobacteria.id.419	2	136898078	rs950176	A	G	0.0698509	0.0120201	7.48e-09	16311	24
class	class.Actinobacteria.id.419	2	135776430	rs61663334	A	G	0.0862912	0.0158317	7.46e-09	16312	24
class	class.Actinobacteria.id.419	2	135781522	rs11889843	G	A	0.0890049	0.0158227	6.83e-09	16312	24
class	class.Actinobacteria.id.419	2	135780587	rs7563997	T	A	0.0889554	0.0158255	6.97e-09	16312	24
class	class.Actinobacteria.id.419	2	136169799	rs6742013	T	C	0.090377	0.0160367	5.53e-09	16313	24
class	class.Actinobacteria.id.419	2	136586828	rs57543738	T	C	0.101652	0.018088	2.2e-08	16313	24
class	class.Actinobacteria.id.419	2	136580398	rs60376570	G	A	0.101474	0.018068	2.21e-08	16313	24
class	class.Actinobacteria.id.419	2	136537057	rs72972104	G	A	0.113927	0.0205493	1.03e-08	13623	22
class	class.Actinobacteria.id.419	2	136902666	rs12616955	C	T	0.0697199	0.0120114	7.08e-09	16313	24
class	class.Actinobacteria.id.419	2	136781262	rs78793148	C	A	0.108269	0.0188212	1.73e-08	16182	23
class	class.Actinobacteria.id.419	2	135755629	rs1530559	A	G	0.0654632	0.0114297	7.55e-09	16182	23
class	class.Actinobacteria.id.419	2	135782456	rs10928529	G	A	0.0891483	0.0158902	7.64e-09	16312	24
class	class.Actinobacteria.id.419	2	136485280	rs2874834	A	G	0.0742129	0.0127888	1.18e-08	16313	24
class	class.Actinobacteria.id.419	2	136901513	rs4954566	C	T	0.0693166	0.0120109	8.63e-09	16313	24
class	class.Actinobacteria.id.419	2	135928312	rs2305248	A	G	0.0885232	0.0157989	5.42e-09	16313	24
class	class.Actinobacteria.id.419	2	136552629	rs7565053	A	T	0.121058	0.0215389	1.3e-08	13499	21
class	class.Actinobacteria.id.419	2	136773132	rs74697610	A	T	0.110377	0.0199922	2.52e-08	16073	22
class	class.Actinobacteria.id.419	2	136641382	rs584226	T	C	0.0961745	0.0170309	2.84e-08	16313	24
class	class.Actinobacteria.id.419	2	136806774	rs7371606	A	G	0.0703862	0.0122017	1.31e-08	16182	23
class	class.Actinobacteria.id.419	2	136895508	rs4954564	A	G	0.0690118	0.0120217	1.12e-08	16311	24
class	class.Actinobacteria.id.419	2	136228887	rs7605229	C	T	0.0901432	0.0160439	6.47e-09	16313	24
class	class.Actinobacteria.id.419	2	136926719	rs4954572	G	T	0.069121	0.0120747	1.07e-08	16313	24
class	class.Actinobacteria.id.419	2	136553925	rs4954430	C	T	0.115054	0.0207605	1.38e-08	13622	22
class	class.Actinobacteria.id.419	2	136945029	rs1123848	C	T	0.0688483	0.012102	1.32e-08	16311	24
class	class.Actinobacteria.id.419	2	136110129	rs6727889	C	T	0.0899805	0.0160456	8.15e-09	16313	24
class	class.Actinobacteria.id.419	2	136927557	rs4954396	A	C	0.0689631	0.0120741	1.16e-08	16313	24
class	class.Actinobacteria.id.419	2	136642433	rs16855656	A	G	0.0919622	0.0164453	3.48e-08	16313	24
class	class.Actinobacteria.id.419	2	136524766	rs62170081	A	G	0.115011	0.0206917	1.56e-08	13623	22
class	class.Actinobacteria.id.419	2	136907790	rs10803550	C	T	0.0687255	0.0120124	1.12e-08	16313	24
class	class.Actinobacteria.id.419	2	136907170	rs953387	A	C	0.0685406	0.0120121	1.2e-08	16313	24
class	class.Actinobacteria.id.419	2	136906640	rs2102896	T	C	0.068513	0.0120139	1.21e-08	16313	24
class	class.Actinobacteria.id.419	2	136578194	rs2874874	A	C	0.10007	0.0180616	3.61e-08	16313	24
class	class.Actinobacteria.id.419	2	136899116	rs2056297	G	T	0.0684972	0.0120117	1.3e-08	16313	24
class	class.Actinobacteria.id.419	2	136553438	rs56982689	C	T	0.113007	0.0207433	1.89e-08	13623	22
class	class.Actinobacteria.id.419	2	136578040	rs2322812	A	G	0.0994476	0.0180619	4.52e-08	16313	24
class	class.Actinobacteria.id.419	2	136570613	rs3769011	A	T	0.0983944	0.0180715	6.28e-08	16313	24
class	class.Actinobacteria.id.419	2	136522783	rs72970286	T	G	0.111213	0.0203604	2.19e-08	13622	22
class	class.Actinobacteria.id.419	2	136515924	rs6707289	A	G	0.113992	0.0206917	2.2e-08	13623	22
class	class.Actinobacteria.id.419	2	136515859	rs6720497	G	A	0.113995	0.0206919	2.2e-08	13623	22
class	class.Actinobacteria.id.419	2	136574305	rs58080116	A	G	0.0993037	0.0180636	4.88e-08	16313	24
class	class.Actinobacteria.id.419	2	136946433	rs4954397	A	G	0.0678614	0.0120988	2.11e-08	16313	24
class	class.Actinobacteria.id.419	2	136939437	rs1964776	C	T	0.068118	0.0121043	1.98e-08	16313	24
class	class.Actinobacteria.id.419	2	135914038	rs11897217	C	T	0.0864887	0.0158365	1.07e-08	16313	24
class	class.Actinobacteria.id.419	2	136560003	rs61470941	T	C	0.0977222	0.0180497	5.6e-08	16313	24
class	class.Actinobacteria.id.419	2	136926222	rs10928558	T	C	0.0688456	0.01225	2.01e-08	16312	24
class	class.Actinobacteria.id.419	2	136571982	rs4954445	T	A	0.0984955	0.0180666	5.74e-08	16313	24
class	class.Actinobacteria.id.419	2	135912977	rs7594509	G	T	0.0864399	0.0158386	1.12e-08	16313	24
class	class.Actinobacteria.id.419	2	135921839	rs2322445	T	A	0.0865073	0.0158258	1.12e-08	16313	24
class	class.Actinobacteria.id.419	2	136905697	rs12473760	C	A	0.0675284	0.0120133	1.92e-08	16313	24
class	class.Actinobacteria.id.419	2	136948711	rs4954577	A	G	0.0675989	0.0120979	2.42e-08	16313	24
class	class.Actinobacteria.id.419	2	136520186	rs6729961	T	G	0.113563	0.020689	2.79e-08	13623	22
class	class.Actinobacteria.id.419	2	136288273	rs3806502	C	T	0.0877177	0.0160346	1.37e-08	16313	24
class	class.Actinobacteria.id.419	2	135925002	rs6705610	T	G	0.0859614	0.0158009	1.24e-08	16313	24
class	class.Actinobacteria.id.419	2	136509573	rs16831994	T	C	0.111354	0.0205477	3.01e-08	13623	22
class	class.Actinobacteria.id.419	2	136949744	rs16833335	G	A	0.0673473	0.0120943	2.76e-08	16313	24
class	class.Actinobacteria.id.419	2	135689188	rs6738563	G	T	0.0623797	0.0114297	1.67e-08	16309	24
class	class.Actinobacteria.id.419	2	136965117	rs1519525	C	T	0.0671757	0.012076	3.02e-08	16313	24
class	class.Actinobacteria.id.419	2	136496805	rs35215526	G	A	0.103586	0.0187524	5.58e-08	16309	24
class	class.Actinobacteria.id.419	2	136857158	rs13008147	A	G	-0.068864	0.0128717	1.81e-08	15292	21
class	class.Actinobacteria.id.419	2	136511951	rs7609188	G	C	0.109862	0.0205537	4.03e-08	13623	22
class	class.Actinobacteria.id.419	2	136599217	rs3820790	A	T	0.0982294	0.0182671	8.35e-08	16310	24
class	class.Actinobacteria.id.419	2	136496928	rs62168847	T	C	0.101923	0.0186543	6.86e-08	16309	24
class	class.Actinobacteria.id.419	2	136562472	rs3739022	G	A	0.0957608	0.018059	1.07e-07	16313	24
class	class.Actinobacteria.id.419	2	136563248	rs12992815	C	G	0.0951021	0.017922	1.13e-07	16313	24
class	class.Actinobacteria.id.419	2	135778656	rs7565871	G	C	0.0825549	0.0159186	4.47e-08	16312	24
class	class.Actinobacteria.id.419	2	136496493	rs62168843	T	C	0.101383	0.0186546	7.75e-08	16309	24
class	class.Actinobacteria.id.419	2	136496910	rs62168846	G	A	0.102552	0.0187523	7.89e-08	16309	24
class	class.Actinobacteria.id.419	2	136538939	rs9677760	A	T	0.0761008	0.0137895	7.71e-08	16313	24
class	class.Actinobacteria.id.419	2	136958593	rs4954578	T	C	0.0659781	0.012076	5.4e-08	16313	24
class	class.Actinobacteria.id.419	2	136927094	rs4954573	T	G	0.0666495	0.0122445	4.84e-08	16312	24
class	class.Actinobacteria.id.419	2	136539330	rs1865452	C	T	0.0760477	0.0138653	8.63e-08	16313	24
class	class.Actinobacteria.id.419	2	136539670	rs60963894	T	G	0.0760426	0.0138646	8.63e-08	16313	24
class	class.Actinobacteria.id.419	2	136540083	rs10496737	A	G	0.075998	0.0138646	8.75e-08	16313	24
class	class.Actinobacteria.id.419	2	136923155	rs56036623	T	C	0.071193	0.0132643	5.37e-08	16313	24
class	class.Actinobacteria.id.419	2	136963494	rs6716987	C	A	0.0656955	0.0120778	6.15e-08	16313	24
class	class.Actinobacteria.id.419	2	136527120	rs60453613	G	C	0.0754944	0.0138639	1.08e-07	16313	24
class	class.Actinobacteria.id.419	2	136510012	rs12469551	G	T	0.0753829	0.0137904	1.1e-07	16313	24
class	class.Actinobacteria.id.419	2	136942326	rs13010498	G	C	-0.0670891	0.0121916	2.34e-08	16182	23
class	class.Actinobacteria.id.419	2	136509868	rs7595712	C	T	0.075472	0.0138639	1.24e-07	16313	24
class	class.Actinobacteria.id.419	1	207003553	rs6660520	G	A	0.0711483	0.0134495	1.11e-07	16308	24
class	class.Actinobacteria.id.419	2	136496639	rs62168844	A	G	0.0991922	0.0186556	1.45e-07	16309	24
class	class.Actinobacteria.id.419	2	136520043	rs6708957	C	T	0.0748451	0.0138634	1.39e-07	16313	24
class	class.Actinobacteria.id.419	2	135429288	rs998451	A	G	0.0610382	0.0115892	3.64e-08	16312	24
class	class.Actinobacteria.id.419	1	207003956	rs7513988	T	C	0.0693683	0.0131871	1.19e-07	16309	24
class	class.Actinobacteria.id.419	2	136292425	rs6745996	A	G	0.0880387	0.016697	5.86e-08	16313	24
class	class.Actinobacteria.id.419	2	136658837	rs80274970	C	T	0.101176	0.0196799	2.36e-07	15823	22
class	class.Actinobacteria.id.419	1	207003374	rs12022129	A	G	0.0697561	0.0132648	1.21e-07	16310	24
class	class.Actinobacteria.id.419	2	136542560	rs1469996	A	G	0.075457	0.0139334	1.43e-07	16182	23
class	class.Actinobacteria.id.419	2	136565328	rs60274701	G	A	0.0940911	0.017874	1.74e-07	16312	24
class	class.Actinobacteria.id.419	2	136917330	rs4954394	A	G	0.0670645	0.0129262	1.09e-07	16313	24
class	class.Actinobacteria.id.419	2	136925439	rs10193587	T	C	0.0656265	0.0123482	9.46e-08	16182	23
class	class.Actinobacteria.id.419	1	207003319	rs4845143	T	G	0.0691122	0.0132747	1.51e-07	16310	24
class	class.Actinobacteria.id.419	2	136530443	rs147616090	C	T	0.0741592	0.0138477	1.76e-07	16313	24
class	class.Actinobacteria.id.419	2	136542559	rs1469995	G	A	0.0739983	0.0138486	1.83e-07	16308	24
class	class.Actinobacteria.id.419	2	136501509	rs6732236	T	G	0.0738434	0.0138631	2.06e-07	16313	24
class	class.Actinobacteria.id.419	2	136576166	rs7564577	C	T	0.0815548	0.0161539	2.52e-07	16311	24
class	class.Actinobacteria.id.419	2	135456759	rs10928513	C	T	0.0609005	0.0115368	6.28e-08	16312	24
class	class.Actinobacteria.id.419	2	136773638	rs7604460	T	C	0.0825192	0.0155317	2.02e-07	16182	23
class	class.Actinobacteria.id.419	2	136506927	rs6430585	C	A	0.0729446	0.0137598	2.66e-07	16313	24
class	class.Actinobacteria.id.419	2	135763318	rs7582173	G	A	0.0783488	0.0146174	3.1e-07	16313	24
class	class.Actinobacteria.id.419	2	135768352	rs7575241	C	A	0.0733521	0.0139987	3.32e-07	16312	24
class	class.Actinobacteria.id.419	2	136556805	rs872151	C	T	0.090607	0.0177914	3.12e-07	16313	24
class	class.Actinobacteria.id.419	2	136770509	rs12471781	G	A	0.0818178	0.0156146	2.44e-07	16182	23
class	class.Actinobacteria.id.419	2	136808142	rs4954388	T	C	0.0638407	0.0123169	2.69e-07	16309	24
class	class.Actinobacteria.id.419	2	136918828	rs4954571	G	A	0.0653908	0.012927	2.27e-07	16311	24
class	class.Actinobacteria.id.419	1	207001879	rs1028182	C	T	0.0676338	0.0132783	2.87e-07	16310	24
class	class.Actinobacteria.id.419	2	135762656	rs10197646	G	A	0.0774689	0.0146201	4.17e-07	16313	24
class	class.Actinobacteria.id.419	2	136928320	rs7568884	C	T	0.0630435	0.0122448	2.16e-07	16313	24
class	class.Actinobacteria.id.419	2	136801201	rs4954556	G	A	0.1226	0.0247436	2.9e-07	9647	17
class	class.Actinobacteria.id.419	2	136930232	rs13415439	C	A	0.0628515	0.0122428	2.34e-07	16313	24
class	class.Actinobacteria.id.419	2	136526981	rs60241067	A	T	0.0634173	0.0125294	6.49e-07	16313	24
class	class.Actinobacteria.id.419	2	136506375	rs7556781	A	G	0.071596	0.0137435	4.15e-07	16313	24
class	class.Actinobacteria.id.419	2	136935394	rs4954575	G	A	0.0627185	0.0122628	2.59e-07	16313	24
class	class.Actinobacteria.id.419	2	136321951	rs6430580	A	G	0.0844586	0.0167136	1.9e-07	16313	24
class	class.Actinobacteria.id.419	2	135758231	rs6733547	G	T	0.0804268	0.0160382	2.67e-07	16312	24
class	class.Actinobacteria.id.419	2	135762429	rs10174462	C	G	0.0737054	0.0140224	3.91e-07	16313	24
class	class.Actinobacteria.id.419	1	206997892	rs2056226	C	G	0.0681933	0.0135813	4.69e-07	16182	23
class	class.Actinobacteria.id.419	1	207001190	rs6540645	C	G	0.0681324	0.0135141	4.13e-07	16308	24
class	class.Actinobacteria.id.419	2	136555484	rs1807356	T	C	0.081038	0.0162851	4.53e-07	16313	24
class	class.Actinobacteria.id.419	2	136504101	rs7589832	A	C	0.0717701	0.0138467	4.79e-07	16313	24
class	class.Actinobacteria.id.419	2	136811263	rs13007153	T	C	0.0628078	0.0123108	4.26e-07	16308	24
class	class.Actinobacteria.id.419	2	136500475	rs73958618	A	G	0.0711468	0.0138301	5.44e-07	16313	24
class	class.Actinobacteria.id.419	1	207001709	rs1028181	C	T	0.0674677	0.0135137	5.42e-07	16308	24
class	class.Actinobacteria.id.419	2	136932321	rs59869505	A	C	0.0617206	0.0122309	3.55e-07	16313	24
class	class.Actinobacteria.id.419	2	136929107	rs72976292	T	A	0.0618008	0.0122375	3.56e-07	16308	24
class	class.Actinobacteria.id.419	2	136600176	rs55809728	G	A	0.107353	0.0218006	4.46e-07	13617	22
class	class.Actinobacteria.id.419	2	136759379	rs309124	A	G	0.0747215	0.0145925	4.06e-07	16312	24
class	class.Actinobacteria.id.419	2	136607703	rs4988243	T	C	0.112091	0.0224054	4.65e-07	13514	21
class	class.Actinobacteria.id.419	1	207000060	rs908704	A	G	0.0664374	0.0134312	6.66e-07	16307	24
class	class.Actinobacteria.id.419	2	136929076	rs16833170	A	G	0.0615433	0.0122376	3.96e-07	16313	24
class	class.Actinobacteria.id.419	1	206995478	rs6685379	A	G	0.0661113	0.013349	6.13e-07	16182	23
class	class.Actinobacteria.id.419	2	136806218	rs2090661	A	G	0.0616869	0.0123116	6.15e-07	16309	24
class	class.Actinobacteria.id.419	2	136435526	rs2254780	C	T	0.0714552	0.0147411	1.14e-06	16313	24
class	class.Actinobacteria.id.419	2	136822223	rs1879087	T	C	0.10375	0.022927	6.2e-07	10415	19
class	class.Actinobacteria.id.419	2	136435736	rs2441384	T	C	0.0712103	0.0147409	1.23e-06	16313	24
class	class.Actinobacteria.id.419	1	206994404	rs2138992	C	A	0.0659424	0.0135208	8.92e-07	16182	23
class	class.Actinobacteria.id.419	2	136761853	rs309122	A	G	0.0734965	0.0145936	6.29e-07	16312	24
class	class.Actinobacteria.id.419	2	135758520	rs11895609	A	T	0.0763044	0.0159789	5.27e-07	16312	24
class	class.Actinobacteria.id.419	2	135762061	rs6712127	A	G	0.0715978	0.0139913	7.56e-07	16313	24
class	class.Actinobacteria.id.419	2	136761175	rs309123	C	G	0.0739559	0.0148004	6.86e-07	16312	24
class	class.Actinobacteria.id.419	16	81776768	rs8047955	G	A	0.0575816	0.0116762	8.34e-07	16306	24
class	class.Actinobacteria.id.419	16	81777336	rs8057441	T	C	0.0569522	0.0115974	9.51e-07	16182	23
class	class.Actinobacteria.id.419	2	136799609	rs10928554	C	T	0.0897611	0.0174332	1.21e-06	16182	23
class	class.Actinobacteria.id.419	1	206991253	rs4440852	A	C	0.0650211	0.0135225	1.24e-06	16182	23
class	class.Actinobacteria.id.419	2	136657252	rs309152	T	C	0.0737591	0.0150388	9.01e-07	16313	24
class	class.Actinobacteria.id.419	2	136682486	rs75667274	C	T	0.0765655	0.0155595	1.03e-06	16307	24
class	class.Actinobacteria.id.419	2	136854537	rs6430601	G	T	0.0760397	0.0161513	1.06e-06	16310	24
class	class.Actinobacteria.id.419	2	136695694	rs112407062	C	T	0.0760956	0.0154776	1.03e-06	16313	24
class	class.Actinobacteria.id.419	13	112859829	rs7322849	C	T	0.0944467	0.0192976	6.21e-07	16313	24
class	class.Actinobacteria.id.419	2	135760244	rs6713776	C	G	0.0743085	0.0146082	1.26e-06	16313	24
class	class.Actinobacteria.id.419	2	136921703	rs10180515	T	A	0.0639976	0.0133924	9.88e-07	16313	24
class	class.Actinobacteria.id.419	16	81777833	rs12448146	C	A	0.0558516	0.01156	1.28e-06	16182	23
class	class.Actinobacteria.id.419	1	206999963	rs908703	C	G	0.0632903	0.013257	1.41e-06	16307	24
class	class.Actinobacteria.id.419	2	136692893	rs115553816	G	A	0.0757628	0.0154816	1.16e-06	16313	24
class	class.Actinobacteria.id.419	2	135498924	rs1942055	G	C	0.0564129	0.0115777	5.83e-07	16308	24
class	class.Actinobacteria.id.419	2	136924156	rs11684458	A	G	0.0636878	0.0133946	1.04e-06	16313	24
class	class.Actinobacteria.id.419	2	136710372	rs309119	T	C	0.0727001	0.0149727	1.09e-06	16313	24
class	class.Actinobacteria.id.419	2	136686114	rs112396243	C	T	0.0757018	0.0154729	1.19e-06	16313	24
class	class.Actinobacteria.id.419	2	136751842	rs309133	A	C	0.0728875	0.0149115	1.06e-06	16311	24
class	class.Actinobacteria.id.419	2	136923693	rs2176716	C	T	0.0635489	0.0133941	1.11e-06	16313	24
class	class.Actinobacteria.id.419	2	136754183	rs16832440	G	A	0.0759001	0.0154634	1.27e-06	16312	24
class	class.Actinobacteria.id.419	2	136653848	rs111682961	C	T	0.0754821	0.0154773	1.33e-06	16312	24
class	class.Actinobacteria.id.419	2	136670419	rs79826902	G	A	0.0754592	0.0154747	1.31e-06	16313	24
class	class.Actinobacteria.id.419	2	136702118	rs12474975	A	T	0.0751775	0.0154792	1.32e-06	16313	24
class	class.Actinobacteria.id.419	2	136672678	rs3098104	T	A	0.075703	0.0152967	1.25e-06	16312	24
class	class.Actinobacteria.id.419	2	136701539	rs16832243	C	T	0.0751221	0.0154805	1.39e-06	16313	24
class	class.Actinobacteria.id.419	2	136765074	rs1964459	C	G	0.0757683	0.0154707	1.38e-06	16309	24
class	class.Actinobacteria.id.419	2	136684632	rs16832205	G	A	0.0751653	0.0154751	1.41e-06	16313	24
class	class.Actinobacteria.id.419	2	136635343	rs6728946	C	G	0.0725236	0.0150872	1.64e-06	16312	24
class	class.Actinobacteria.id.419	2	136663110	rs12464050	G	T	0.0752843	0.015486	1.43e-06	16312	24
class	class.Actinobacteria.id.419	2	136684940	rs309159	C	T	0.0725508	0.0151139	1.46e-06	16313	24
class	class.Actinobacteria.id.419	2	136793114	rs4954555	T	C	0.107414	0.0224608	1.44e-06	11290	20
class	class.Actinobacteria.id.419	2	136423904	rs2289959	C	T	0.0686254	0.0147396	2.82e-06	16313	24
class	class.Actinobacteria.id.419	2	136652491	rs586964	G	A	0.074925	0.0154201	1.52e-06	16312	24
class	class.Actinobacteria.id.419	2	136646582	rs59213715	A	C	0.0738928	0.0154127	1.74e-06	16313	24
class	class.Actinobacteria.id.419	2	136817769	rs75128007	A	G	0.0636774	0.0129785	1.5e-06	16182	23
class	class.Actinobacteria.id.419	2	136797273	rs62160866	A	G	0.118425	0.0254097	1.51e-06	9647	17
class	class.Actinobacteria.id.419	2	136922932	rs13387501	C	T	0.0630989	0.0133942	1.31e-06	16313	24
class	class.Actinobacteria.id.419	2	136691737	rs41269821	A	G	0.0727487	0.0151759	1.56e-06	16307	24
class	class.Actinobacteria.id.419	2	136748779	rs721765	C	A	0.0755092	0.0154679	1.49e-06	16313	24
class	class.Actinobacteria.id.419	2	137051974	rs72847650	C	A	-0.0559891	0.0118276	1.23e-06	15401	22
class	class.Actinobacteria.id.419	2	136688749	rs309161	G	A	0.0723599	0.0149718	1.42e-06	16313	24
class	class.Actinobacteria.id.419	2	136692553	rs6711493	A	G	0.0705191	0.014635	1.41e-06	16313	24
class	class.Actinobacteria.id.419	2	136663605	rs77096272	C	A	0.0749631	0.0154861	1.6e-06	16312	24
class	class.Actinobacteria.id.419	2	136763242	rs12476127	A	G	0.0736201	0.0150914	1.5e-06	16313	24
class	class.Actinobacteria.id.419	2	136922672	rs6711997	T	C	0.0627345	0.0133703	1.42e-06	16313	24
class	class.Actinobacteria.id.419	2	136792923	rs4245838	C	T	0.106844	0.0224577	1.63e-06	11290	20
class	class.Actinobacteria.id.419	2	136672775	rs309170	C	T	0.0717501	0.0149205	1.52e-06	16313	24
class	class.Actinobacteria.id.419	2	136652524	rs499483	G	A	0.0744216	0.0154107	1.74e-06	16312	24
class	class.Actinobacteria.id.419	16	81777808	rs9926823	A	C	0.0546228	0.0115528	2.11e-06	16182	23
class	class.Actinobacteria.id.419	2	136817658	rs16832624	T	C	0.0620636	0.0129301	2.02e-06	16182	23
class	class.Actinobacteria.id.419	2	136656094	rs3098103	T	C	0.074503	0.0154343	1.82e-06	16313	24
class	class.Actinobacteria.id.419	2	136665711	rs75753154	T	C	0.0721945	0.0150876	1.76e-06	16313	24
class	class.Actinobacteria.id.419	2	136708787	rs309120	G	C	0.0709771	0.0149202	1.73e-06	16313	24
class	class.Actinobacteria.id.419	2	136633962	rs1057031	G	A	0.0715429	0.0150471	2.13e-06	16312	24
class	class.Actinobacteria.id.419	2	136668123	rs7606267	T	C	0.0720271	0.015088	1.84e-06	16313	24
class	class.Actinobacteria.id.419	2	136960483	rs11688302	C	T	0.0583032	0.0122424	1.67e-06	16313	24
class	class.Actinobacteria.id.419	2	136796019	rs57243841	A	G	0.0634156	0.0132204	2.08e-06	16182	23
class	class.Actinobacteria.id.419	2	135446390	rs10171677	G	A	0.0550809	0.0114905	8.34e-07	16182	23
class	class.Actinobacteria.id.419	2	136680534	rs309158	A	G	0.0700479	0.0145849	1.69e-06	16313	24
class	class.Actinobacteria.id.419	16	81777841	rs9939612	C	T	0.054725	0.0115598	2.09e-06	16182	23
class	class.Actinobacteria.id.419	2	136622543	rs3087343	T	G	0.0721572	0.0151641	2.23e-06	16312	24
class	class.Actinobacteria.id.419	2	136805401	rs4954557	C	T	0.0591033	0.0124367	1.95e-06	16313	24
class	class.Actinobacteria.id.419	2	136667487	rs309166	C	T	0.0712778	0.014922	1.79e-06	16312	24
class	class.Actinobacteria.id.419	2	136686393	rs177917	A	G	0.0713321	0.0149104	1.8e-06	16313	24
class	class.Actinobacteria.id.419	2	136665162	rs16832162	T	A	0.071869	0.0150876	1.98e-06	16313	24
class	class.Actinobacteria.id.419	15	94852795	rs72767435	C	T	-0.126352	0.0273626	2.57e-06	12898	16
class	class.Actinobacteria.id.419	22	35558300	rs134296	A	C	0.111964	0.0234167	1.41e-06	14302	20
class	class.Actinobacteria.id.419	1	206991401	rs2883034	A	G	0.0617447	0.0133267	2.61e-06	16182	23
class	class.Actinobacteria.id.419	2	136440300	rs7599898	C	T	0.0704476	0.0150583	4.02e-06	16313	24
class	class.Actinobacteria.id.419	2	136694905	rs7573555	T	C	0.0716297	0.0150933	2.1e-06	16313	24
class	class.Actinobacteria.id.419	22	35567355	rs134366	A	G	0.111877	0.023501	1.5e-06	14302	20
class	class.Actinobacteria.id.419	2	135826463	rs62168955	C	T	0.244958	0.0499791	2.14e-06	3450	9
class	class.Actinobacteria.id.419	12	20378911	rs10841473	C	G	-0.0583765	0.0123353	2.59e-06	16311	24
class	class.Actinobacteria.id.419	2	136746224	rs309118	G	C	0.0703117	0.0146278	1.91e-06	16312	24
class	class.Actinobacteria.id.419	5	475408	rs11745923	T	G	0.0563759	0.0115529	1.58e-06	16312	24
class	class.Actinobacteria.id.419	2	136640101	rs78364332	T	C	0.0712611	0.015088	2.51e-06	16312	24
class	class.Actinobacteria.id.419	2	136654833	rs3098102	C	T	0.070897	0.0149173	2.03e-06	16313	24
class	class.Actinobacteria.id.419	22	35567715	rs134372	T	A	0.111851	0.0235005	1.55e-06	14302	20
class	class.Actinobacteria.id.419	5	502594	rs11738544	G	A	0.0550311	0.0115017	2.62e-06	16182	23
class	class.Actinobacteria.id.419	2	136702601	rs6743537	G	A	0.0729649	0.0152279	2.03e-06	16313	24
class	class.Actinobacteria.id.419	2	136429857	rs1438303	C	T	0.0700938	0.0150544	4.33e-06	16313	24
class	class.Actinobacteria.id.419	2	136751488	rs10496738	C	T	0.0743247	0.0154748	2.19e-06	16313	24
class	class.Actinobacteria.id.419	2	136438517	rs76380759	G	A	0.0702325	0.01506	4.34e-06	16313	24
class	class.Actinobacteria.id.419	2	136669264	rs309167	C	T	0.0733379	0.0154053	2.31e-06	16313	24
class	class.Actinobacteria.id.419	16	81776276	rs10871420	A	G	0.0549229	0.0116283	2.38e-06	16313	24
class	class.Actinobacteria.id.419	2	136648883	rs2839740	G	T	0.0733939	0.0154666	2.4e-06	16312	24
class	class.Actinobacteria.id.419	2	136667301	rs309165	T	C	0.0693771	0.0145865	2.08e-06	16313	24
class	class.Actinobacteria.id.419	2	136672680	rs56100046	T	A	0.0737358	0.0154926	2.2e-06	16312	24
class	class.Actinobacteria.id.419	2	136695705	rs113974791	T	G	0.0713198	0.0150934	2.31e-06	16313	24
class	class.Actinobacteria.id.419	22	35560330	rs7410699	G	C	0.111348	0.023473	1.64e-06	14302	20
class	class.Actinobacteria.id.419	16	81775380	rs4889375	A	C	0.0546577	0.0115707	2.47e-06	16182	23
class	class.Actinobacteria.id.419	2	136563284	rs79954860	A	T	0.108776	0.023154	2.33e-06	13514	21
class	class.Actinobacteria.id.419	16	81776815	rs11859935	G	A	0.0552806	0.011717	2.5e-06	16307	24
class	class.Actinobacteria.id.419	2	136690783	rs309162	T	A	0.0711673	0.0150271	2.34e-06	16313	24
class	class.Actinobacteria.id.419	2	136696608	rs112758679	A	C	0.0712455	0.0150934	2.35e-06	16313	24
class	class.Actinobacteria.id.419	22	35566469	rs134363	A	G	0.111578	0.0235062	1.67e-06	14302	20
class	class.Actinobacteria.id.419	22	35557437	rs134286	G	A	0.110855	0.02347	1.67e-06	14302	20
class	class.Actinobacteria.id.419	2	136618507	rs4988201	A	G	0.0715389	0.0151813	2.75e-06	16312	24
class	class.Actinobacteria.id.419	22	35562147	rs134331	C	G	0.111422	0.0235151	1.86e-06	14302	20
class	class.Actinobacteria.id.419	2	136437615	rs3769016	A	G	0.0700513	0.0150599	4.57e-06	16313	24
class	class.Actinobacteria.id.419	2	136653925	rs614193	A	T	0.0706369	0.0149202	2.24e-06	16312	24
class	class.Actinobacteria.id.419	2	136640787	rs7561565	T	G	0.0707817	0.0150294	2.79e-06	16312	24
class	class.Actinobacteria.id.419	22	35562148	rs134332	A	G	0.111167	0.0235149	1.91e-06	14302	20
class	class.Actinobacteria.id.419	2	136673546	rs309171	G	C	0.0709004	0.0150254	2.44e-06	16313	24
class	class.Actinobacteria.id.419	10	126110032	rs1515761	C	T	0.0762317	0.0169884	4.96e-06	15525	23
class	class.Actinobacteria.id.419	2	136818719	rs2090660	C	T	0.0624859	0.0130167	2.21e-06	16182	23
class	class.Actinobacteria.id.419	22	35567561	rs134371	C	T	0.111162	0.0235008	1.76e-06	14302	20
class	class.Actinobacteria.id.419	22	35562235	rs134333	A	G	0.111232	0.0235151	1.94e-06	14302	20
class	class.Actinobacteria.id.419	16	81784359	rs12935228	A	G	0.054145	0.0115428	2.57e-06	16182	23
class	class.Actinobacteria.id.419	2	136723504	rs660002	C	T	0.0689259	0.0145828	2.37e-06	16313	24
class	class.Actinobacteria.id.419	2	136820854	rs4954558	A	G	0.0615327	0.012935	2.5e-06	16182	23
class	class.Actinobacteria.id.419	22	35560258	rs134316	A	G	0.110445	0.0234733	1.81e-06	14302	20
class	class.Actinobacteria.id.419	2	136641593	rs7581814	C	G	0.0706968	0.0150882	2.98e-06	16312	24
class	class.Actinobacteria.id.419	2	135481278	rs6756200	T	C	0.0551973	0.0114517	1.2e-06	16182	23
class	class.Actinobacteria.id.419	22	35559579	rs2413305	G	A	0.111092	0.0235101	1.85e-06	14302	20
class	class.Actinobacteria.id.419	22	35559925	rs2413308	G	T	0.110324	0.023468	1.85e-06	14302	20
class	class.Actinobacteria.id.419	22	35558870	rs134307	C	T	0.110407	0.0234682	1.86e-06	14302	20
class	class.Actinobacteria.id.419	2	136436317	rs6753232	T	C	0.0695685	0.0150582	5e-06	16313	24
class	class.Actinobacteria.id.419	22	35559695	rs2413306	A	G	0.110267	0.023468	1.86e-06	14302	20
class	class.Actinobacteria.id.419	2	136806996	rs80261410	T	C	0.062023	0.0129896	2.91e-06	16182	23
class	class.Actinobacteria.id.419	2	136656534	rs3099428	C	G	0.0703231	0.0149138	2.49e-06	16313	24
class	class.Actinobacteria.id.419	2	136656536	rs3099427	A	G	0.0703251	0.0149144	2.49e-06	16313	24
class	class.Actinobacteria.id.419	16	81777543	rs12928452	C	A	0.0536838	0.0115012	2.89e-06	16307	24
class	class.Actinobacteria.id.419	2	136815388	rs1960171	C	T	0.0590342	0.0124562	3.03e-06	16182	23
class	class.Actinobacteria.id.419	22	35560444	rs134317	G	A	0.110412	0.0234514	1.91e-06	14302	20
class	class.Actinobacteria.id.419	2	136974687	rs2176718	A	G	0.0573913	0.0122306	2.45e-06	16309	24
class	class.Actinobacteria.id.419	22	35558249	rs134294	A	T	0.109989	0.0234645	1.92e-06	14302	20
class	class.Actinobacteria.id.419	2	136547067	rs73958638	A	G	0.106081	0.0231678	2.7e-06	12433	21
class	class.Actinobacteria.id.419	2	136638113	rs79176913	C	A	0.070631	0.0150875	3.14e-06	16312	24
class	class.Actinobacteria.id.419	22	35560386	rs6518933	A	G	0.110296	0.0234733	1.93e-06	14302	20
class	class.Actinobacteria.id.419	2	137602926	rs1961273	T	C	0.0602969	0.0126047	1.75e-06	16313	24
class	class.Actinobacteria.id.419	5	477634	rs4334924	G	A	0.0566445	0.0116346	1.88e-06	16308	24
class	class.Actinobacteria.id.419	2	136652953	rs503227	T	C	0.0709373	0.0151682	2.85e-06	16312	24
class	class.Actinobacteria.id.419	22	35558292	rs134295	C	T	0.109709	0.0234644	1.95e-06	14302	20
class	class.Actinobacteria.id.419	2	136628121	rs4988163	G	T	0.0709902	0.0151721	3.2e-06	16312	24
class	class.Actinobacteria.id.419	2	136994454	rs11678502	T	C	0.0554416	0.0116217	2.07e-06	16313	24
class	class.Actinobacteria.id.419	2	136715324	rs309142	T	C	0.0686326	0.0145803	2.49e-06	16313	24
class	class.Actinobacteria.id.419	2	136648077	rs12472293	T	C	0.0703818	0.015004	2.79e-06	16313	24
class	class.Actinobacteria.id.419	2	136618178	rs61253125	T	C	0.0708942	0.0151794	3.35e-06	16312	24
class	class.Actinobacteria.id.419	22	35558827	rs134306	G	A	0.109953	0.0234687	2.06e-06	14302	20
class	class.Actinobacteria.id.419	10	126086730	rs2459217	A	G	0.0802428	0.0178827	5.55e-06	15420	22
class	class.Actinobacteria.id.419	2	136991517	rs12986776	G	C	0.0553553	0.011624	2.21e-06	16313	24
class	class.Actinobacteria.id.419	2	136700024	rs309150	T	A	0.0704273	0.0150288	2.92e-06	16313	24
class	class.Actinobacteria.id.419	22	35559966	rs2413309	A	G	0.109313	0.0234668	2.08e-06	14302	20
class	class.Actinobacteria.id.419	2	136674028	rs309172	A	G	0.0686285	0.014804	2.93e-06	16313	24
class	class.Actinobacteria.id.419	22	35560072	rs134311	G	A	0.109523	0.0234625	2.1e-06	14302	20
class	class.Actinobacteria.id.419	2	136711064	rs3112496	C	T	0.0695407	0.01492	2.79e-06	16313	24
class	class.Actinobacteria.id.419	22	35557844	rs134289	C	A	0.109577	0.0234641	2.12e-06	14302	20
class	class.Actinobacteria.id.419	16	81778449	rs4888172	G	A	0.0535745	0.0115465	3.35e-06	16182	23
class	class.Actinobacteria.id.419	2	136444185	rs59413285	G	T	0.0691178	0.0150675	5.73e-06	16313	24
class	class.Actinobacteria.id.419	2	136707480	rs6750549	A	G	0.0711005	0.0152006	3.05e-06	16182	23
class	class.Actinobacteria.id.419	22	35559017	rs134308	C	T	0.109478	0.0234681	2.17e-06	14302	20
class	class.Actinobacteria.id.419	2	136443900	rs62168830	A	T	0.0690198	0.0150691	5.9e-06	16313	24
class	class.Actinobacteria.id.419	2	136444338	rs57530667	A	G	0.0690196	0.0150685	5.9e-06	16313	24
class	class.Actinobacteria.id.419	22	35559994	rs2413310	A	T	0.109071	0.0234669	2.21e-06	14302	20
class	class.Actinobacteria.id.419	2	136612036	rs111837148	G	A	0.0707245	0.0151796	3.64e-06	16312	24
class	class.Actinobacteria.id.419	2	136376515	rs4954272	A	G	0.0789532	0.0167436	1.73e-06	16313	24
class	class.Actinobacteria.id.419	2	136655582	rs3099429	T	A	0.0704775	0.0151594	3.32e-06	16313	24
class	class.Actinobacteria.id.419	22	35558112	rs134293	C	T	0.109014	0.0234645	2.33e-06	14302	20
class	class.Actinobacteria.id.419	2	136624947	rs1435577	C	G	0.0704363	0.0151675	3.83e-06	16312	24
class	class.Actinobacteria.id.419	22	35557708	rs134288	C	G	0.109146	0.0234646	2.42e-06	14302	20
class	class.Actinobacteria.id.419	22	35558414	rs134300	G	A	0.108761	0.0234634	2.43e-06	14302	20
class	class.Actinobacteria.id.419	22	35558662	rs134301	T	C	0.108813	0.0234638	2.44e-06	14302	20
class	class.Actinobacteria.id.419	22	35558018	rs134290	C	G	0.108728	0.0234644	2.44e-06	14302	20
class	class.Actinobacteria.id.419	22	35558038	rs134291	G	A	0.108728	0.0234644	2.44e-06	14302	20
class	class.Actinobacteria.id.419	22	35557302	rs134285	T	C	0.109	0.023476	2.47e-06	14302	20
class	class.Actinobacteria.id.419	2	136625113	rs4594504	A	C	0.070296	0.0151677	4e-06	16312	24
class	class.Actinobacteria.id.419	16	81778491	rs4888173	A	G	0.0532012	0.0115451	3.88e-06	16182	23
class	class.Actinobacteria.id.419	15	49208992	rs12899991	T	A	0.0719923	0.0154661	4.03e-06	16182	23
class	class.Actinobacteria.id.419	2	136449254	rs62168833	G	A	0.0687297	0.01507	6.81e-06	16313	24
class	class.Actinobacteria.id.419	2	136710554	rs895285	A	G	0.0715404	0.0154714	3.87e-06	16313	24
class	class.Actinobacteria.id.419	22	35557509	rs134287	A	C	0.108732	0.0234712	2.68e-06	14302	20
class	class.Actinobacteria.id.419	22	35560726	rs134323	A	C	0.109552	0.0235215	2.75e-06	14302	20
class	class.Actinobacteria.id.419	22	35558057	rs134292	A	G	0.108298	0.0234644	2.8e-06	14302	20
class	class.Actinobacteria.id.419	22	35559067	rs134309	G	A	0.108131	0.0234622	3.03e-06	14302	20
class	class.Actinobacteria.id.419	22	35558724	rs134304	T	C	0.10829	0.0234694	2.86e-06	14302	20
class	class.Actinobacteria.id.419	22	35558770	rs134305	G	A	0.108448	0.0234694	2.88e-06	14302	20
class	class.Actinobacteria.id.419	16	81776056	rs4312299	G	C	0.0536925	0.011639	3.81e-06	16308	24
class	class.Actinobacteria.id.419	2	136652045	rs139939202	G	A	0.0723434	0.0154953	4.33e-06	16311	24
class	class.Actinobacteria.id.419	22	35559078	rs134310	T	A	0.10806	0.0234682	2.92e-06	14302	20
class	class.Actinobacteria.id.419	2	136822267	rs4954559	A	G	0.0601512	0.0129061	3.8e-06	16182	23
class	class.Actinobacteria.id.419	5	418839	rs72711368	C	T	0.054829	0.0117726	4.06e-06	16182	23
class	class.Actinobacteria.id.419	16	81777978	rs11150406	T	C	0.0528043	0.011535	4.61e-06	16182	23
class	class.Actinobacteria.id.419	2	136413244	rs7607920	T	C	0.0678654	0.0150569	7.91e-06	16313	24
class	class.Actinobacteria.id.419	2	136726567	rs309154	C	T	0.0712918	0.0154016	4.39e-06	16313	24
class	class.Actinobacteria.id.419	22	35558709	rs134302	T	C	0.10807	0.0234694	3.04e-06	14302	20
class	class.Actinobacteria.id.419	1	114665485	rs12049045	G	A	0.0510452	0.0114325	8.63e-06	16311	24
class	class.Actinobacteria.id.419	22	35556599	rs134282	A	G	0.108094	0.0234942	3.07e-06	14302	20
class	class.Actinobacteria.id.419	22	35562850	rs134339	G	A	0.108968	0.0235169	3.12e-06	14302	20
class	class.Actinobacteria.id.419	2	135372951	rs35564151	A	G	0.05389	0.0114886	1.87e-06	16182	23
class	class.Actinobacteria.id.419	2	161611969	rs1376754	A	G	0.0509242	0.0112503	6.71e-06	16182	23
class	class.Actinobacteria.id.419	22	35570816	rs2413312	G	A	0.108329	0.0234973	3.22e-06	14302	20
class	class.Actinobacteria.id.419	2	136412270	rs34007021	C	T	0.0676248	0.015059	8.58e-06	16313	24
class	class.Actinobacteria.id.419	2	136467119	rs2304366	C	T	0.0677071	0.0150823	8.68e-06	16313	24
class	class.Actinobacteria.id.419	5	476353	rs2230437	C	T	0.0540181	0.0114274	3.27e-06	16312	24
class	class.Actinobacteria.id.419	2	136934529	rs11674937	G	C	0.060412	0.0134458	3.78e-06	16313	24
class	class.Actinobacteria.id.419	17	75348675	rs11655079	C	T	-0.0560674	0.0124286	5.93e-06	16309	24
class	class.Actinobacteria.id.419	2	161705703	rs6432655	G	A	0.0504196	0.0111904	7.23e-06	16313	24
class	class.Actinobacteria.id.419	22	35569619	rs134377	G	A	0.108262	0.023513	3.4e-06	14302	20
class	class.Actinobacteria.id.419	22	35573334	.	C	T	0.115047	0.0245463	3.44e-06	14302	20
class	class.Actinobacteria.id.419	2	136588031	rs73957037	C	A	0.0682919	0.0147302	5.55e-06	16311	24
class	class.Actinobacteria.id.419	22	35568075	rs134373	C	T	0.107819	0.0234982	3.45e-06	14302	20
class	class.Actinobacteria.id.419	2	137014023	rs4072434	G	C	0.0544639	0.0116188	3.29e-06	16313	24
class	class.Actinobacteria.id.419	2	136863816	rs7569447	A	C	0.0716201	0.016114	4.83e-06	16313	24
class	class.Actinobacteria.id.419	22	35568399	rs134374	T	C	0.107997	0.0235027	3.5e-06	14302	20
class	class.Actinobacteria.id.419	2	136732772	rs309157	G	A	0.0709315	0.0154055	4.6e-06	16313	24
class	class.Actinobacteria.id.419	2	137013901	rs4072435	T	C	0.0543056	0.0116188	3.4e-06	16313	24
class	class.Actinobacteria.id.419	2	137013606	rs10221893	T	C	0.0542292	0.011619	3.44e-06	16313	24
class	class.Actinobacteria.id.419	2	136413847	rs12467569	T	C	0.0671953	0.0150539	9.48e-06	16313	24
class	class.Actinobacteria.id.419	22	35569422	rs134376	A	G	0.10793	0.0235078	3.64e-06	14302	20
class	class.Actinobacteria.id.419	22	35571497	rs134381	C	T	0.107444	0.0235713	3.68e-06	14302	20
class	class.Actinobacteria.id.419	16	81783829	rs5001584	G	A	0.0524218	0.0116599	6.2e-06	16182	23
class	class.Actinobacteria.id.419	2	136626078	rs3769001	A	G	0.0689738	0.0151693	6.06e-06	16312	24
class	class.Actinobacteria.id.419	2	136725459	rs75524146	C	T	0.0707377	0.0154741	5.28e-06	16313	24
class	class.Actinobacteria.id.419	2	136737460	rs309113	C	A	0.0681913	0.0149165	4.5e-06	16312	24
class	class.Actinobacteria.id.419	5	475463	rs11743825	C	T	0.0543876	0.0115617	3.75e-06	16313	24
class	class.Actinobacteria.id.419	22	35563904	rs134347	C	T	0.107621	0.0234954	3.86e-06	14302	20
class	class.Actinobacteria.id.419	2	136451676	rs12465544	C	T	0.0674624	0.0150685	9.7e-06	16313	24
class	class.Actinobacteria.id.419	22	35575744	rs134391	C	T	0.106749	0.0235487	3.9e-06	14302	20
class	class.Actinobacteria.id.419	22	35556785	rs134283	G	A	0.107127	0.0234902	3.9e-06	14302	20
class	class.Actinobacteria.id.419	22	35573370	rs134385	T	C	0.114214	0.0245465	3.98e-06	14302	20
class	class.Actinobacteria.id.419	22	35572598	rs134383	A	G	0.114385	0.0245463	4.03e-06	14302	20
class	class.Actinobacteria.id.419	2	136600662	rs4988274	T	A	0.0697677	0.0153894	6.56e-06	16182	23
class	class.Actinobacteria.id.419	16	81774798	rs12446319	T	C	0.0512484	0.0112717	5.24e-06	16313	24
class	class.Actinobacteria.id.419	22	35574275	rs134387	T	C	0.106496	0.0235667	4.05e-06	14302	20
class	class.Actinobacteria.id.419	22	35560036	rs2413311	C	T	0.106449	0.0237092	4.06e-06	14302	20
class	class.Actinobacteria.id.419	22	35576731	rs134396	G	T	0.105612	0.0235454	4.11e-06	14302	20
class	class.Actinobacteria.id.419	2	135719132	rs6708336	T	A	0.0521109	0.0113623	3.6e-06	16313	24
class	class.Actinobacteria.id.419	2	136571852	rs60253740	G	T	0.0702076	0.0152159	6.71e-06	16182	23
class	class.Actinobacteria.id.419	22	35578104	rs134400	G	A	0.105537	0.0235409	4.28e-06	14302	20
class	class.Actinobacteria.id.419	2	135711516	rs3814355	C	T	0.0520391	0.0113778	3.58e-06	16313	24
class	class.Actinobacteria.id.419	2	161608676	rs11682960	C	T	0.0500233	0.0112071	8.92e-06	16307	24
class	class.Actinobacteria.id.419	22	35580096	rs134409	G	A	0.105632	0.0235525	4.33e-06	14302	20
class	class.Actinobacteria.id.419	22	35580075	rs134408	A	G	0.105632	0.0235525	4.33e-06	14302	20
class	class.Actinobacteria.id.419	22	35574163	rs108272	C	G	0.106182	0.0235724	4.33e-06	14302	20
class	class.Actinobacteria.id.419	22	35579461	rs134407	G	A	0.113373	0.0245189	4.34e-06	14302	20
class	class.Actinobacteria.id.419	2	135717997	rs62168897	C	T	0.0520145	0.0113629	3.77e-06	16312	24
class	class.Actinobacteria.id.419	22	35576018	rs134393	C	T	0.105455	0.0235464	4.43e-06	14302	20
class	class.Actinobacteria.id.419	22	35577117	rs28579	G	C	0.105223	0.023541	4.45e-06	14302	20
class	class.Actinobacteria.id.419	22	35561916	rs134330	G	C	0.106766	0.0235169	4.97e-06	14302	20
class	class.Actinobacteria.id.419	16	81775099	rs12931368	C	T	0.0510592	0.0112746	5.68e-06	16308	24
class	class.Actinobacteria.id.419	2	136560464	rs12475398	C	T	0.0691289	0.0151906	8.23e-06	16311	24
class	class.Actinobacteria.id.419	22	35575836	rs134392	C	T	0.105223	0.0235465	4.54e-06	14302	20
class	class.Actinobacteria.id.419	2	135706758	rs2034261	G	T	0.0521794	0.0113767	3.52e-06	16313	24
class	class.Actinobacteria.id.419	2	136632300	rs4988145	A	C	0.0681651	0.0151796	7.51e-06	16312	24
class	class.Actinobacteria.id.419	2	137006198	rs6430612	T	C	0.0536715	0.0115597	4.46e-06	16313	24
class	class.Actinobacteria.id.419	2	136800195	rs72974159	C	T	0.0599402	0.0132499	7.21e-06	16182	23
class	class.Actinobacteria.id.419	2	136582809	rs2322813	A	G	0.0693127	0.0152233	7.54e-06	16310	24
class	class.Actinobacteria.id.419	5	18018467	rs6893855	A	C	-0.0771441	0.0173568	8.84e-06	16312	24
class	class.Actinobacteria.id.419	5	18017755	rs7732645	T	C	-0.0763143	0.0173572	9.5e-06	16313	24
class	class.Actinobacteria.id.419	22	35575648	rs134389	T	G	0.112762	0.0245209	4.76e-06	14302	20
class	class.Actinobacteria.id.419	5	437586	rs55842567	G	A	0.0540799	0.0115702	5.35e-06	16312	24
class	class.Actinobacteria.id.419	2	136744678	rs16832417	C	T	0.0706385	0.0154755	6.58e-06	16313	24
class	class.Actinobacteria.id.419	2	136743143	rs2278682	G	C	0.067915	0.014974	5.69e-06	16312	24
class	class.Actinobacteria.id.419	2	137014611	rs13024450	T	C	0.0535167	0.0116165	4.77e-06	16313	24
class	class.Actinobacteria.id.419	22	35576041	rs134394	C	T	0.104614	0.0235467	5.05e-06	14302	20
class	class.Actinobacteria.id.419	22	35576324	rs134395	C	A	0.104589	0.0235414	5.05e-06	14302	20
class	class.Actinobacteria.id.419	5	18016946	rs1496374	G	A	-0.0766647	0.0173654	9.18e-06	16312	24
class	class.Actinobacteria.id.419	5	418813	rs68005421	G	C	0.0536273	0.0117779	6.68e-06	16182	23
class	class.Actinobacteria.id.419	5	18019549	rs7700479	A	T	-0.0769653	0.0173933	8.62e-06	16313	24
class	class.Actinobacteria.id.419	2	136586825	rs79633114	C	T	0.069103	0.0152289	8.26e-06	16310	24
class	class.Actinobacteria.id.419	2	136719173	rs6430594	A	G	0.0680547	0.0150849	7.33e-06	16312	24
class	class.Actinobacteria.id.419	2	135711657	rs3814354	G	A	0.0516899	0.0113606	4.38e-06	16313	24
class	class.Actinobacteria.id.419	22	35561864	rs134329	G	A	0.106044	0.0235171	5.82e-06	14302	20
class	class.Actinobacteria.id.419	2	136814109	rs1533649	G	A	0.0589921	0.0129913	8.18e-06	16182	23
class	class.Actinobacteria.id.419	8	65654844	rs80083040	G	T	0.155784	0.0348017	8.62e-06	8003	11
class	class.Actinobacteria.id.419	5	442571	rs56146525	A	C	0.0540881	0.011541	5.37e-06	16312	24
class	class.Actinobacteria.id.419	2	137007429	rs10200263	T	C	0.0531431	0.0115764	5.24e-06	16313	24
class	class.Actinobacteria.id.419	2	135710322	rs10166142	A	G	0.0516773	0.0113604	4.42e-06	16313	24
class	class.Actinobacteria.id.419	2	136593498	rs76097170	C	T	0.0668554	0.014899	8.88e-06	16310	24
class	class.Actinobacteria.id.419	22	35548081	rs134268	T	C	0.102739	0.0233046	7.25e-06	14300	20
class	class.Actinobacteria.id.419	22	35578415	rs134404	T	A	0.107458	0.0239671	5.55e-06	14302	20
class	class.Actinobacteria.id.419	2	135720715	rs56271357	C	T	0.0514918	0.0113624	4.66e-06	16313	24
class	class.Actinobacteria.id.419	5	18015652	rs7721660	T	G	-0.0766281	0.0174378	9.97e-06	16313	24
class	class.Actinobacteria.id.419	22	35584112	rs134416	G	A	0.104646	0.0235389	5.7e-06	14302	20
class	class.Actinobacteria.id.419	7	95654718	rs961091	A	G	0.0501255	0.011255	8.68e-06	16311	24
class	class.Actinobacteria.id.419	16	81777701	rs9937275	G	A	0.0518759	0.0116956	8.63e-06	16182	23
class	class.Actinobacteria.id.419	5	437542	rs56104584	T	C	0.0536516	0.0115708	6.37e-06	16312	24
class	class.Actinobacteria.id.419	5	444942	rs79931555	A	G	0.0974257	0.0220408	7.13e-06	14487	18
class	class.Actinobacteria.id.419	5	437667	rs56042615	G	A	0.0538009	0.0115708	6.08e-06	16312	24
class	class.Actinobacteria.id.419	22	35580597	rs134410	C	T	0.1041	0.0235492	5.84e-06	14302	20
class	class.Actinobacteria.id.419	1	207016225	rs2243193	G	A	0.0575113	0.012874	7.5e-06	16313	24
class	class.Actinobacteria.id.419	2	136593678	rs11895319	T	C	0.0651996	0.014701	9.98e-06	16313	24
class	class.Actinobacteria.id.419	5	444810	rs72717432	G	A	0.05365	0.0115788	5.72e-06	16182	23
class	class.Actinobacteria.id.419	5	446923	rs12187440	G	A	0.0532122	0.0115324	6.65e-06	16312	24
class	class.Actinobacteria.id.419	22	35584819	rs134419	T	C	0.11216	0.0245871	5.96e-06	14302	20
class	class.Actinobacteria.id.419	2	135694848	rs4953938	G	A	0.0512916	0.0113806	4.87e-06	16313	24
class	class.Actinobacteria.id.419	22	35581181	rs134411	T	C	0.103975	0.0235492	6.18e-06	14302	20
class	class.Actinobacteria.id.419	2	136617477	rs12474093	G	A	0.0715723	0.0159241	7.62e-06	16073	22
class	class.Actinobacteria.id.419	22	35584338	rs134417	C	A	0.104001	0.023542	6.28e-06	14302	20
class	class.Actinobacteria.id.419	2	137008235	rs13018756	T	C	0.0528694	0.0116194	6.07e-06	16313	24
class	class.Actinobacteria.id.419	2	135715957	rs1947112	A	G	0.0511623	0.0113634	5.39e-06	16312	24
class	class.Actinobacteria.id.419	5	442438	rs1056465	T	A	0.0536852	0.0115407	6.34e-06	16312	24
class	class.Actinobacteria.id.419	5	450102	rs6889494	C	T	0.0532331	0.0115431	6.32e-06	16312	24
class	class.Actinobacteria.id.419	2	136981210	rs10165053	T	C	0.0531281	0.0116307	6e-06	16310	24
class	class.Actinobacteria.id.419	5	542023	rs9800013	A	G	0.0598313	0.0138822	9.78e-06	16204	23
class	class.Actinobacteria.id.419	5	422178	rs11742144	G	A	0.0530047	0.0115819	6.91e-06	16313	24
class	class.Actinobacteria.id.419	2	136734569	rs78274583	C	T	0.0690581	0.0154737	8.93e-06	16313	24
class	class.Actinobacteria.id.419	1	207011485	rs2243174	A	G	0.0570336	0.0128665	8.66e-06	16312	24
class	class.Actinobacteria.id.419	2	136403994	rs77985886	C	T	0.0879304	0.0192836	7.32e-06	16313	24
class	class.Actinobacteria.id.419	16	81775039	rs58110576	C	A	0.0523286	0.0117742	9.09e-06	16182	23
class	class.Actinobacteria.id.419	5	449701	rs72717440	A	T	0.0530564	0.0115423	6.96e-06	16312	24
class	class.Actinobacteria.id.419	5	437862	rs34847072	G	C	0.0532303	0.0115702	7.6e-06	16312	24
class	class.Actinobacteria.id.419	2	135697557	rs10187990	A	G	0.0509655	0.011379	5.67e-06	16313	24
class	class.Actinobacteria.id.419	2	136979530	rs28815269	A	G	0.0527387	0.011656	6.57e-06	16182	23
class	class.Actinobacteria.id.419	2	136714178	rs309143	A	G	0.0667325	0.0150243	9.72e-06	16313	24
class	class.Actinobacteria.id.419	2	135694379	rs1374289	C	T	0.0509506	0.011379	5.79e-06	16312	24
class	class.Actinobacteria.id.419	2	137015991	rs4452212	A	G	0.0526269	0.0116194	7.01e-06	16313	24
class	class.Actinobacteria.id.419	22	35582079	rs134413	C	T	0.103539	0.0235493	7.36e-06	14302	20
class	class.Actinobacteria.id.419	5	428754	rs67665078	G	A	0.0492105	0.0111181	9.71e-06	16312	24
class	class.Actinobacteria.id.419	5	434722	rs34453673	G	C	0.0529375	0.0115527	7.5e-06	16312	24
class	class.Actinobacteria.id.419	2	135713703	rs3769023	G	A	0.0508274	0.0113625	6.29e-06	16313	24
class	class.Actinobacteria.id.419	11	71221248	rs4945008	G	A	0.0540741	0.0121393	5.39e-06	16313	24
class	class.Actinobacteria.id.419	5	494064	rs56051594	C	T	0.0516882	0.011454	8.45e-06	16182	23
class	class.Actinobacteria.id.419	5	428231	rs12188678	T	C	0.0526228	0.0115755	8.21e-06	16313	24
class	class.Actinobacteria.id.419	2	136405878	rs2289963	G	A	0.0875301	0.0192795	8.06e-06	16313	24
class	class.Actinobacteria.id.419	5	443236	rs115554641	C	G	0.053073	0.0115404	7.53e-06	16312	24
class	class.Actinobacteria.id.419	22	35585990	rs134422	T	C	0.102986	0.0235321	7.77e-06	14302	20
class	class.Actinobacteria.id.419	5	428236	rs12188164	C	A	0.0525638	0.0115751	8.43e-06	16313	24
class	class.Actinobacteria.id.419	22	35584580	rs5755641	T	C	0.10267	0.0235382	8.25e-06	14302	20
class	class.Actinobacteria.id.419	5	443676	rs11739543	G	A	0.0527215	0.0115407	8.02e-06	16312	24
class	class.Actinobacteria.id.419	2	136412472	rs7560535	G	A	0.079595	0.0176421	8.11e-06	16312	24
class	class.Actinobacteria.id.419	5	428785	rs72717410	A	T	0.0524327	0.0115676	8.94e-06	16312	24
class	class.Actinobacteria.id.419	2	137041634	rs72847647	G	A	-0.0559073	0.0126361	6.51e-06	15401	22
class	class.Actinobacteria.id.419	5	429381	rs72717412	C	T	0.0523679	0.0115808	9.65e-06	16313	24
class	class.Actinobacteria.id.419	6	14617591	rs857444	T	C	0.0509553	0.011539	8.92e-06	16312	24
class	class.Actinobacteria.id.419	22	35561670	rs134327	G	A	0.103808	0.0235186	9.02e-06	14302	20
class	class.Actinobacteria.id.419	2	136452402	rs625118	C	A	0.0741358	0.0166922	8.62e-06	16313	24
class	class.Actinobacteria.id.419	5	448291	rs72717436	C	A	0.0525543	0.0115442	8.84e-06	16312	24
class	class.Actinobacteria.id.419	5	423595	rs56346498	C	T	0.0521843	0.0115779	9.76e-06	16313	24
class	class.Actinobacteria.id.419	5	448202	rs72717435	G	A	0.0524376	0.0115443	9.34e-06	16312	24
class	class.Actinobacteria.id.419	5	450710	rs11743639	C	T	0.0523269	0.0115433	9.44e-06	16312	24
class	class.Actinobacteria.id.419	6	14618107	rs861392	T	C	0.0509596	0.0115805	9.85e-06	16312	24
class	class.Actinobacteria.id.419	2	135288740	rs638382	C	T	-0.0508406	0.0116807	7.72e-06	15529	23
class	class.Actinobacteria.id.419	5	450777	rs11745789	T	C	0.0522661	0.0115433	9.68e-06	16312	24
class	class.Actinobacteria.id.419	5	448663	rs72717438	C	T	0.0522874	0.0115439	9.84e-06	16312	24
class	class.Actinobacteria.id.419	5	521096	rs4957061	C	T	0.0496002	0.0111773	9.66e-06	16182	23
class	class.Alphaproteobacteria.id.2379	3	13726736	rs9813022	G	A	-0.0751277	0.0153867	1.05e-06	9593	23
class	class.Alphaproteobacteria.id.2379	2	169033340	rs76784716	G	A	0.133271	0.0267738	5.09e-07	9593	23
class	class.Alphaproteobacteria.id.2379	9	95517807	rs140912403	T	C	-0.160677	0.0317708	6.2e-07	8520	19
class	class.Alphaproteobacteria.id.2379	2	169071190	rs77497586	G	T	0.132413	0.0267662	5.63e-07	9588	23
class	class.Alphaproteobacteria.id.2379	2	169035555	rs75071199	C	A	0.130542	0.0267682	7.91e-07	9593	23
class	class.Alphaproteobacteria.id.2379	2	169032847	rs55661963	A	C	0.130429	0.0267643	9.33e-07	9592	23
class	class.Alphaproteobacteria.id.2379	2	75630344	rs34569731	G	A	0.0705145	0.0157564	7.38e-06	9115	22
class	class.Alphaproteobacteria.id.2379	1	14238305	rs10803434	T	A	-0.0692742	0.0148866	3.55e-06	9115	22
class	class.Alphaproteobacteria.id.2379	1	14235500	rs10803433	G	T	-0.0691545	0.0148952	3.6e-06	9115	22
class	class.Alphaproteobacteria.id.2379	1	14237033	.	A	C	-0.068613	0.0149074	4.36e-06	9115	22
class	class.Alphaproteobacteria.id.2379	1	14239278	rs12740709	C	A	-0.0678699	0.014901	5.42e-06	9115	22
class	class.Alphaproteobacteria.id.2379	3	84471266	rs55876211	T	C	-0.080811	0.0184159	7.54e-06	9589	23
class	class.Alphaproteobacteria.id.2379	12	89471235	rs7960664	A	G	0.0969489	0.0215149	8.84e-06	9596	23
class	class.Alphaproteobacteria.id.2379	3	59982336	rs17061716	C	G	0.0927341	0.0207569	9.33e-06	9465	22
class	class.Alphaproteobacteria.id.2379	19	28641647	rs12977163	C	G	0.0690234	0.0153829	7.14e-06	9115	22
class	class.Alphaproteobacteria.id.2379	3	176407911	rs62285697	T	C	0.0805256	0.0180912	9.76e-06	9115	22
class	class.Alphaproteobacteria.id.2379	16	56676272	rs8048637	G	T	0.077934	0.0173717	9.08e-06	9596	23
class	class.Alphaproteobacteria.id.2379	9	95446818	rs150933400	G	A	-0.110163	0.0244388	9.11e-06	9425	21
class	class.Bacilli.id.1673	8	10143164	rs2952251	G	A	-0.0598868	0.0123903	1.08e-06	17360	24	rs2975653
class	class.Bacilli.id.1673	5	174173171	rs77558518	G	A	-0.107255	0.0222879	1.34e-06	15836	20
class	class.Bacilli.id.1673	1	200418805	rs57872228	T	C	-0.0714773	0.0146647	9.22e-07	17375	24
class	class.Bacilli.id.1673	4	98052765	rs12642660	G	A	-0.0748343	0.0154784	2.42e-06	17374	24
class	class.Bacilli.id.1673	16	991253	rs35344081	A	G	0.0619529	0.0127066	1.01e-06	17374	24
class	class.Bacilli.id.1673	7	36349586	rs78938557	C	T	0.108007	0.0232858	1.07e-06	15226	19
class	class.Bacilli.id.1673	4	98049499	rs11730038	A	G	-0.0630747	0.0128717	1.96e-06	17377	24
class	class.Bacilli.id.1673	3	94153993	rs76717940	A	T	0.156331	0.0325945	1.07e-06	8017	10
class	class.Bacilli.id.1673	8	10143943	rs2009619	G	A	-0.0586615	0.0124175	1.88e-06	17373	24
class	class.Bacilli.id.1673	4	98050429	rs4131679	T	C	-0.0628643	0.0128683	2.14e-06	17377	24
class	class.Bacilli.id.1673	4	98048787	rs4293791	T	C	-0.0626344	0.01285	2.25e-06	17376	24
class	class.Bacilli.id.1673	8	10199548	rs17708276	G	A	-0.0787915	0.0166123	1.84e-06	17266	23
class	class.Bacilli.id.1673	3	4800550	rs1962325	G	C	0.0554219	0.0114789	1.38e-06	17356	24
class	class.Bacilli.id.1673	6	67570929	rs74352383	A	T	-0.104496	0.0217083	1.53e-06	16519	22
class	class.Bacilli.id.1673	13	24973509	rs9581006	T	C	0.225309	0.0467697	1.79e-06	4253	6
class	class.Bacilli.id.1673	4	98028407	rs80205102	T	C	-0.0614993	0.0128784	3.63e-06	17377	24
class	class.Bacilli.id.1673	12	100585559	rs11110282	G	A	-0.101189	0.0217379	4.85e-06	16026	21
class	class.Bacilli.id.1673	8	10143661	rs2975635	C	T	-0.0562982	0.0122029	3.58e-06	17371	24
class	class.Bacilli.id.1673	4	98022313	rs6813875	G	A	-0.0609233	0.0128577	4.26e-06	17377	24
class	class.Bacilli.id.1673	6	67571426	rs9445783	A	T	-0.102731	0.0217022	2.29e-06	16519	22
class	class.Bacilli.id.1673	4	98043157	rs80327990	A	G	-0.060746	0.0128807	4.7e-06	17377	24
class	class.Bacilli.id.1673	12	100589143	rs12368593	A	C	-0.101125	0.0219996	6.18e-06	16026	21
class	class.Bacilli.id.1673	6	67562265	rs11967379	C	T	-0.102862	0.0215705	2.4e-06	16519	22
class	class.Bacilli.id.1673	5	174170255	rs113280052	T	C	-0.103121	0.0223948	4.48e-06	15836	20
class	class.Bacilli.id.1673	4	98037736	rs80123130	A	G	-0.060496	0.0128765	5.23e-06	17377	24
class	class.Bacilli.id.1673	4	98037101	rs4699544	C	A	-0.060418	0.0128786	5.35e-06	17377	24
class	class.Bacilli.id.1673	12	100584966	rs80243853	A	G	-0.100597	0.0220089	7.15e-06	16026	21
class	class.Bacilli.id.1673	17	40835649	rs4028634	C	T	0.0520614	0.0109842	2.21e-06	17377	24
class	class.Bacilli.id.1673	6	67572618	rs78368499	C	T	-0.101569	0.0216988	2.81e-06	16519	22
class	class.Bacilli.id.1673	16	1009552	rs11248956	T	C	0.0580457	0.0126811	3.22e-06	17377	24
class	class.Bacilli.id.1673	12	100584014	rs11110281	C	T	-0.101164	0.022182	7.39e-06	15915	20
class	class.Bacilli.id.1673	4	98042051	rs60533369	C	A	-0.0601057	0.0128727	5.91e-06	17377	24
class	class.Bacilli.id.1673	4	98032135	rs11729948	G	A	-0.0600551	0.0128802	6.14e-06	17377	24
class	class.Bacilli.id.1673	12	100577526	rs11110276	G	T	-0.0986456	0.0217298	8.19e-06	16026	21
class	class.Bacilli.id.1673	8	10143553	rs2952176	A	G	-0.0550676	0.012165	5.65e-06	17371	24
class	class.Bacilli.id.1673	12	100567981	rs7959495	A	C	-0.0994609	0.0219012	8.73e-06	16026	21
class	class.Bacilli.id.1673	12	100443122	rs2131006	A	G	-0.0903489	0.0196073	7.23e-06	16102	22
class	class.Bacilli.id.1673	12	100582783	rs2559847	C	T	-0.0989782	0.0219742	9.02e-06	16026	21
class	class.Bacilli.id.1673	12	100580813	rs11835118	C	T	-0.098162	0.0217519	9.31e-06	16026	21
class	class.Bacilli.id.1673	8	10138824	rs2952228	C	T	-0.0554635	0.0123267	5.57e-06	17373	24
class	class.Bacilli.id.1673	12	100591113	rs11110283	C	A	-0.0997213	0.0221779	9.53e-06	15915	20
class	class.Bacilli.id.1673	12	100570045	rs78017832	G	T	-0.0998665	0.0221511	9.59e-06	15915	20
class	class.Bacilli.id.1673	12	100580705	rs11837200	T	C	-0.0978196	0.0217515	9.98e-06	16026	21
class	class.Bacilli.id.1673	6	67571652	rs9445784	C	T	-0.0998752	0.021711	4.05e-06	16516	22
class	class.Bacilli.id.1673	16	1007763	rs12595929	C	T	0.0571949	0.0126668	4.57e-06	17377	24
class	class.Bacilli.id.1673	4	98016515	rs7689028	T	A	-0.0514434	0.0113717	6.61e-06	17375	24
class	class.Bacilli.id.1673	15	58738075	rs694949	G	A	-0.081146	0.0180042	7.6e-06	16600	23
class	class.Bacilli.id.1673	8	10132326	rs11249980	C	T	-0.0548886	0.0123427	8.01e-06	17377	24
class	class.Bacilli.id.1673	8	10136381	rs2975647	G	A	-0.0548227	0.012326	7.37e-06	17373	24
class	class.Bacilli.id.1673	11	8332350	rs12797734	C	T	0.0572158	0.0126793	7.21e-06	16902	23
class	class.Bacilli.id.1673	8	10132395	rs2975655	G	A	-0.0545184	0.0123388	8.92e-06	17377	24
class	class.Bacilli.id.1673	8	10126348	rs4260895	A	C	-0.0541395	0.0122761	6.87e-06	17377	24
class	class.Bacilli.id.1673	8	10135940	rs2975649	C	T	-0.054526	0.0123291	8.32e-06	17366	24
class	class.Bacilli.id.1673	4	98018211	rs11097541	G	A	-0.05116	0.0114757	8.99e-06	17376	24
class	class.Bacilli.id.1673	4	98021331	rs11932798	C	T	-0.0508726	0.011369	8.58e-06	17376	24
class	class.Bacilli.id.1673	9	101101172	rs28564647	G	T	-0.0613034	0.0137579	7.81e-06	17368	24
class	class.Bacilli.id.1673	6	67568615	rs7764486	A	G	-0.0987151	0.0216924	6.3e-06	16519	22
class	class.Bacilli.id.1673	8	10126062	rs2952183	C	T	-0.064889	0.0150654	9.99e-06	17376	24
class	class.Bacilli.id.1673	17	40835922	rs2271029	C	A	0.0501211	0.0109943	5.33e-06	17377	24
class	class.Bacilli.id.1673	4	151687420	rs7666190	A	C	-0.104044	0.0247934	8.47e-06	10436	15
class	class.Bacilli.id.1673	4	151688678	rs11726025	G	A	-0.104217	0.0248158	8.53e-06	10436	15
class	class.Bacilli.id.1673	4	151691575	rs10034695	T	C	-0.104434	0.0247882	9.62e-06	10436	15
class	class.Bacilli.id.1673	6	67559323	rs9345899	G	A	-0.0802438	0.0175346	6.67e-06	16600	23
class	class.Bacilli.id.1673	16	1012750	rs7187700	G	A	0.0557443	0.0126762	8.87e-06	17377	24
class	class.Bacilli.id.1673	3	4802165	rs7627280	T	C	0.0511208	0.0114648	8.81e-06	17375	24
class	class.Bacilli.id.1673	4	7431487	rs4459992	C	T	0.0535854	0.0116362	4.3e-06	17362	24
class	class.Bacilli.id.1673	19	51959855	rs34989881	G	A	0.111056	0.0246039	6.55e-06	12966	16
class	class.Bacilli.id.1673	4	184681021	rs111552159	G	C	0.128032	0.0286921	9.13e-06	11350	13
class	class.Bacilli.id.1673	3	64398863	rs13068444	G	A	0.0601035	0.0136407	9.53e-06	17260	23
class	class.Bacilli.id.1673	2	231723657	rs1595463	A	C	0.0476864	0.0108547	7.97e-06	17358	24
class	class.Bacilli.id.1673	3	184371224	rs74663707	T	C	0.0979154	0.0224074	8.46e-06	15769	20
class	class.Bacteroidia.id.912	13	70523029	rs55773148	A	G	-0.121514	0.0236759	3.9e-07	11349	16
class	class.Bacteroidia.id.912	13	70523117	rs55993203	G	A	-0.121514	0.0236759	3.9e-07	11349	16
class	class.Bacteroidia.id.912	3	89339527	rs7631304	A	G	-0.0645771	0.0132957	8.37e-07	18334	24
class	class.Bacteroidia.id.912	13	70522683	rs73512608	A	G	-0.121372	0.0236759	4.08e-07	11349	16
class	class.Bacteroidia.id.912	3	89340254	rs73846128	G	A	-0.0648523	0.013349	8.76e-07	18334	24
class	class.Bacteroidia.id.912	13	70523468	rs56358950	T	C	-0.121435	0.0236754	4.48e-07	11349	16
class	class.Bacteroidia.id.912	13	70525153	rs60610351	T	A	-0.120807	0.0236763	4.85e-07	11349	16
class	class.Bacteroidia.id.912	13	70524658	rs58269684	C	T	-0.121287	0.023676	4.49e-07	11349	16
class	class.Bacteroidia.id.912	13	70523601	rs74090639	G	A	-0.120556	0.0236759	5.59e-07	11349	16
class	class.Bacteroidia.id.912	3	89322324	rs11929346	T	C	-0.0638957	0.013282	1.1e-06	18334	24
class	class.Bacteroidia.id.912	3	89323493	rs35800684	G	A	-0.0637382	0.0132811	1.15e-06	18334	24
class	class.Bacteroidia.id.912	13	70524034	rs60614038	T	A	-0.119787	0.0236769	6.3e-07	11349	16
class	class.Bacteroidia.id.912	13	70524425	rs58298316	T	G	-0.119787	0.0236769	6.3e-07	11349	16
class	class.Bacteroidia.id.912	13	70530878	rs17085771	A	T	-0.119973	0.0236585	6.24e-07	11349	16
class	class.Bacteroidia.id.912	3	89331534	rs7611599	C	T	-0.0630787	0.0132932	1.49e-06	18334	24
class	class.Bacteroidia.id.912	13	70518353	rs2210451	C	G	-0.118839	0.02369	7.02e-07	11349	16
class	class.Bacteroidia.id.912	13	70529980	rs9788409	T	C	-0.11932	0.0236612	7.07e-07	11349	16
class	class.Bacteroidia.id.912	3	89308895	rs74937713	A	T	-0.0634567	0.0132218	1.25e-06	18326	24
class	class.Bacteroidia.id.912	13	70517417	rs2150960	G	C	-0.118669	0.0236877	7.16e-07	11349	16
class	class.Bacteroidia.id.912	13	70519186	rs112343530	T	C	-0.118146	0.0236907	7.32e-07	11349	16
class	class.Bacteroidia.id.912	17	6461200	rs73975615	A	G	-0.207018	0.0442633	1.22e-06	3350	4
class	class.Bacteroidia.id.912	13	70521786	rs2210454	C	T	-0.118639	0.0236916	7.69e-07	11349	16
class	class.Bacteroidia.id.912	3	89307462	rs7629132	C	T	-0.0630402	0.0132216	1.48e-06	18325	24
class	class.Bacteroidia.id.912	13	70518895	rs74090627	C	T	-0.118323	0.0236902	7.95e-07	11349	16
class	class.Bacteroidia.id.912	13	70517836	rs56949730	A	G	-0.118229	0.0236879	7.98e-07	11349	16
class	class.Bacteroidia.id.912	13	70519152	rs112675712	T	C	-0.117391	0.0236911	8.12e-07	11349	16
class	class.Bacteroidia.id.912	13	70519423	rs80015632	C	G	-0.118132	0.0236903	8.23e-07	11349	16
class	class.Bacteroidia.id.912	13	70522227	rs7337863	C	A	-0.117353	0.0238718	8.25e-07	11349	16
class	class.Bacteroidia.id.912	17	6460281	rs12938514	G	A	-0.199979	0.0416024	1.42e-06	3350	4
class	class.Bacteroidia.id.912	3	89338394	rs12486528	G	A	-0.0636438	0.0134266	1.55e-06	18334	24
class	class.Bacteroidia.id.912	3	89306245	rs11920519	A	G	-0.0626587	0.0132084	1.7e-06	18331	24
class	class.Bacteroidia.id.912	13	70532097	rs17085818	A	C	-0.118899	0.0236511	7.46e-07	11349	16
class	class.Bacteroidia.id.912	13	70519718	rs2210452	G	A	-0.117498	0.0236841	9.11e-07	11349	16
class	class.Bacteroidia.id.912	3	89331815	rs73846120	A	G	-0.0626605	0.0133487	2e-06	18334	24
class	class.Bacteroidia.id.912	3	89309177	rs11916046	C	A	-0.0625893	0.0132364	1.79e-06	18334	24
class	class.Bacteroidia.id.912	13	70531829	rs17085798	C	A	-0.118275	0.0236569	8.02e-07	11349	16
class	class.Bacteroidia.id.912	14	59317502	rs111845179	C	T	0.102648	0.0213843	9.24e-07	16393	20
class	class.Bacteroidia.id.912	3	89311334	rs36076607	T	C	-0.0619999	0.0131752	1.9e-06	18334	24
class	class.Bacteroidia.id.912	3	89348956	rs1996069	T	C	-0.0626866	0.0133226	1.99e-06	18334	24
class	class.Bacteroidia.id.912	3	89324355	rs71322866	A	C	-0.0627234	0.0133359	1.93e-06	18334	24
class	class.Bacteroidia.id.912	3	89305396	rs35532963	C	G	-0.0622119	0.0132181	2.01e-06	18323	24
class	class.Bacteroidia.id.912	3	89306168	rs34519192	A	G	-0.0620751	0.0132104	2.08e-06	18323	24
class	class.Bacteroidia.id.912	17	6460709	rs11871360	A	G	-0.202863	0.0441839	1.86e-06	3350	4
class	class.Bacteroidia.id.912	3	89304608	rs6794198	C	T	-0.062051	0.0132658	2.12e-06	18323	24
class	class.Bacteroidia.id.912	3	89319382	rs34922683	G	T	-0.0620014	0.0132478	2.32e-06	18334	24
class	class.Bacteroidia.id.912	3	89326479	rs907713	A	C	-0.0622488	0.0133367	2.24e-06	18334	24
class	class.Bacteroidia.id.912	2	53831026	rs2032750	C	T	-0.0508393	0.0106807	1.92e-06	17853	23
class	class.Bacteroidia.id.912	3	89309406	rs11916939	G	A	-0.0618408	0.0132447	2.39e-06	18334	24
class	class.Bacteroidia.id.912	3	89316242	rs2346325	A	G	-0.0618016	0.013226	2.4e-06	18334	24
class	class.Bacteroidia.id.912	3	89304244	rs71322864	C	A	-0.0617146	0.0132674	2.42e-06	18323	24
class	class.Bacteroidia.id.912	3	89316274	rs1040016	G	T	-0.0617671	0.013226	2.43e-06	18334	24
class	class.Bacteroidia.id.912	3	89316376	rs3946805	A	G	-0.0615398	0.0132259	2.6e-06	18334	24
class	class.Bacteroidia.id.912	3	89315917	rs2346324	A	G	-0.0615701	0.0132274	2.62e-06	18334	24
class	class.Bacteroidia.id.912	3	89334464	rs35176045	C	T	-0.0613849	0.0132914	2.7e-06	18334	24
class	class.Bacteroidia.id.912	3	89304364	rs34046877	T	C	-0.0613616	0.0132473	2.67e-06	18323	24
class	class.Bacteroidia.id.912	13	70519922	rs2225529	C	T	-0.115376	0.0238694	1.44e-06	11341	16
class	class.Bacteroidia.id.912	13	70519698	rs4474577	G	A	-0.118225	0.0244029	1.47e-06	10868	15
class	class.Bacteroidia.id.912	13	70524336	rs60660711	G	A	-0.115082	0.0238156	1.52e-06	11347	16
class	class.Bacteroidia.id.912	3	89325131	rs12496485	G	A	-0.0618387	0.0133579	2.72e-06	18334	24
class	class.Bacteroidia.id.912	13	70522443	rs7338117	A	G	-0.114955	0.0238571	1.58e-06	11349	16
class	class.Bacteroidia.id.912	3	89315816	rs13100590	T	C	-0.0611969	0.0132275	3e-06	18334	24
class	class.Bacteroidia.id.912	13	70522595	rs17085738	T	G	-0.11492	0.0238517	1.63e-06	11349	16
class	class.Bacteroidia.id.912	13	70522661	rs17085746	A	G	-0.11492	0.0238517	1.63e-06	11349	16
class	class.Bacteroidia.id.912	13	70520899	rs73510191	A	C	-0.115163	0.023692	1.65e-06	11346	16
class	class.Bacteroidia.id.912	13	70523638	rs56335733	C	T	-0.115348	0.0238509	1.66e-06	11349	16
class	class.Bacteroidia.id.912	13	70519253	rs73510178	G	A	-0.114743	0.0238669	1.67e-06	11349	16
class	class.Bacteroidia.id.912	3	89315614	rs17026821	T	C	-0.0611119	0.0132275	3.09e-06	18334	24
class	class.Bacteroidia.id.912	3	89292011	rs13060907	G	A	-0.061103	0.0132766	3.17e-06	18332	24
class	class.Bacteroidia.id.912	1	176792690	rs7546249	A	T	-0.0567113	0.0118386	1.55e-06	18333	24
class	class.Bacteroidia.id.912	13	70525139	rs61070599	C	T	-0.114624	0.0238519	1.82e-06	11349	16
class	class.Bacteroidia.id.912	3	89315046	rs6777119	T	C	-0.0608305	0.0132278	3.35e-06	18334	24
class	class.Bacteroidia.id.912	3	89297466	rs6791217	G	T	-0.0609063	0.0132875	3.44e-06	18332	24
class	class.Bacteroidia.id.912	13	70520090	rs60722059	A	G	-0.114058	0.0238666	1.88e-06	11349	16
class	class.Bacteroidia.id.912	3	89286083	rs17026797	G	T	-0.061205	0.0132452	3.07e-06	18332	24
class	class.Bacteroidia.id.912	13	70525553	rs60869989	G	A	-0.114238	0.0238522	1.94e-06	11349	16
class	class.Bacteroidia.id.912	13	70526850	rs73512626	C	A	-0.11403	0.0238334	2.02e-06	11349	16
class	class.Bacteroidia.id.912	13	70520200	rs74090631	A	G	-0.113644	0.0238667	2.1e-06	11349	16
class	class.Bacteroidia.id.912	13	70520305	rs73510184	C	T	-0.113644	0.0238667	2.1e-06	11349	16
class	class.Bacteroidia.id.912	13	70524468	rs61289215	C	T	-0.113879	0.0238523	2.19e-06	11349	16
class	class.Bacteroidia.id.912	3	89313541	rs13097740	G	A	-0.0599764	0.0132487	4.05e-06	18332	24
class	class.Bacteroidia.id.912	3	89290305	rs1996068	A	G	-0.060492	0.0132286	3.94e-06	18332	24
class	class.Bacteroidia.id.912	3	89334824	rs35665203	T	C	-0.0607183	0.0133544	4.04e-06	18334	24
class	class.Bacteroidia.id.912	13	70518842	rs74090626	A	G	-0.113222	0.0238651	2.3e-06	11349	16
class	class.Bacteroidia.id.912	13	70517877	rs60814075	C	T	-0.113139	0.0238628	2.31e-06	11349	16
class	class.Bacteroidia.id.912	13	70521955	rs7337151	A	C	-0.113189	0.0238671	2.35e-06	11349	16
class	class.Bacteroidia.id.912	13	70513262	rs1888900	T	C	-0.114168	0.0236831	2.03e-06	11349	16
class	class.Bacteroidia.id.912	3	89305425	rs60475411	T	C	-0.0600292	0.0131959	4.32e-06	18323	24
class	class.Bacteroidia.id.912	13	70530659	rs60954548	A	G	-0.113388	0.0238335	2.38e-06	11349	16
class	class.Bacteroidia.id.912	13	70513774	rs7320487	T	C	-0.112413	0.0238562	2.48e-06	11349	16
class	class.Bacteroidia.id.912	13	70513882	rs7319197	A	G	-0.112395	0.0238506	2.48e-06	11349	16
class	class.Bacteroidia.id.912	3	89334362	rs34986288	G	A	-0.0606085	0.0135291	4.69e-06	18329	24
class	class.Bacteroidia.id.912	1	176802974	rs1014718	G	A	-0.0562329	0.0119057	2.21e-06	18334	24
class	class.Bacteroidia.id.912	13	70521407	rs7491419	T	G	-0.112923	0.0238676	2.53e-06	11349	16
class	class.Bacteroidia.id.912	1	176772360	rs1325597	G	T	-0.055688	0.0118872	2.57e-06	18334	24
class	class.Bacteroidia.id.912	1	176772958	rs1555070	C	T	-0.0557802	0.0118828	2.53e-06	18329	24
class	class.Bacteroidia.id.912	13	70530535	rs17085756	G	A	-0.1128	0.023834	2.66e-06	11349	16
class	class.Bacteroidia.id.912	13	70530900	rs17085776	A	G	-0.112917	0.0238315	2.65e-06	11349	16
class	class.Bacteroidia.id.912	3	89313904	rs71322865	C	T	-0.0590834	0.0131758	4.9e-06	18334	24
class	class.Bacteroidia.id.912	13	70523892	rs74090642	A	G	-0.112818	0.0238527	2.72e-06	11349	16
class	class.Bacteroidia.id.912	13	70519401	rs75808613	G	A	-0.112297	0.0238657	2.81e-06	11349	16
class	class.Bacteroidia.id.912	13	70519308	rs78745799	G	T	-0.112297	0.0238657	2.81e-06	11349	16
class	class.Bacteroidia.id.912	1	176788394	rs1022523	A	G	-0.0559605	0.0118512	2.19e-06	18333	24
class	class.Bacteroidia.id.912	3	89334803	rs73846124	G	A	-0.0596357	0.0132986	5.11e-06	18334	24
class	class.Bacteroidia.id.912	13	70530725	rs17085765	G	C	-0.112634	0.0238342	2.81e-06	11349	16
class	class.Bacteroidia.id.912	13	70531223	rs17085785	C	T	-0.112299	0.023832	2.91e-06	11349	16
class	class.Bacteroidia.id.912	16	74290641	rs929878	T	C	-0.0548532	0.012153	4.73e-06	18334	24
class	class.Bacteroidia.id.912	13	70517106	rs2183908	T	C	-0.111449	0.023864	3.03e-06	11349	16
class	class.Bacteroidia.id.912	13	70532016	rs17085809	A	G	-0.11261	0.0238236	2.6e-06	11349	16
class	class.Bacteroidia.id.912	13	70531600	rs17085791	G	C	-0.111465	0.0238241	3.28e-06	11349	16
class	class.Bacteroidia.id.912	13	70513244	rs2875575	G	C	-0.11165	0.0237034	3.44e-06	11349	16
class	class.Bacteroidia.id.912	9	116888284	rs13291169	G	C	0.0689676	0.0148765	3.75e-06	17513	23
class	class.Bacteroidia.id.912	13	70532600	rs59082732	T	G	-0.112444	0.0238286	3.13e-06	11349	16
class	class.Bacteroidia.id.912	13	70513238	rs1888899	C	T	-0.112052	0.0236972	3.35e-06	11349	16
class	class.Bacteroidia.id.912	9	116888634	rs13291434	C	T	0.0694656	0.0149789	4.28e-06	17400	22
class	class.Bacteroidia.id.912	22	27433885	rs17343978	C	A	-0.0552057	0.0120278	8.36e-06	18334	24
class	class.Bacteroidia.id.912	13	70520953	rs73510192	T	C	-0.111216	0.0241845	4.18e-06	10868	15
class	class.Bacteroidia.id.912	17	6462820	rs73975618	A	G	-0.188994	0.042803	6.9e-06	3350	4
class	class.Bacteroidia.id.912	13	70520688	rs73510188	G	A	-0.110328	0.024185	4.75e-06	10868	15
class	class.Bacteroidia.id.912	13	70520722	rs73510190	G	C	-0.110328	0.024185	4.75e-06	10868	15
class	class.Bacteroidia.id.912	1	157495438	rs72706335	C	T	-0.22241	0.0493458	7.66e-06	3819	4
class	class.Bacteroidia.id.912	14	59338832	rs7157380	G	C	0.095928	0.0212848	4.63e-06	17297	21
class	class.Bacteroidia.id.912	3	89325083	rs12486971	T	C	-0.0595689	0.013617	8.56e-06	18327	24
class	class.Bacteroidia.id.912	9	116887845	rs7857688	G	A	0.0635231	0.0140615	5.79e-06	17523	23
class	class.Bacteroidia.id.912	10	39062269	rs11146701	G	A	0.0473596	0.010541	7.08e-06	18220	23
class	class.Bacteroidia.id.912	8	70916181	rs62531359	G	T	0.0655728	0.0149891	9.09e-06	18320	24
class	class.Bacteroidia.id.912	1	200112563	NA	T	C	-0.222741	0.0508055	9.93e-06	3061	4
class	class.Bacteroidia.id.912	9	116890596	rs2418267	G	A	0.0607324	0.0135619	7.16e-06	17523	23
class	class.Bacteroidia.id.912	2	213189994	rs4146051	G	A	-0.107377	0.0245661	8.76e-06	11372	16
class	class.Bacteroidia.id.912	2	213191389	rs1505366	G	T	-0.107337	0.0241244	8.89e-06	11853	17
class	class.Bacteroidia.id.912	8	13110185	rs79585701	C	A	0.0646823	0.0149628	9.99e-06	18334	24
class	class.Bacteroidia.id.912	3	195936789	rs4916508	A	G	-0.0466729	0.0105312	8.47e-06	18324	24	rs4916509
class	class.Bacteroidia.id.912	14	59307933	rs1365795	T	C	0.0896968	0.0203125	8.08e-06	17298	21
class	class.Bacteroidia.id.912	9	136493820	rs62575403	T	C	0.140055	0.0311128	7.06e-06	9668	12
class	class.Betaproteobacteria.id.2867	4	45642485	rs4033856	T	C	0.0832423	0.0167237	5.17e-07	15945	22
class	class.Betaproteobacteria.id.2867	3	193456274	rs2367850	C	G	0.064006	0.0130374	9.12e-07	16717	23
class	class.Betaproteobacteria.id.2867	2	239888758	rs12467854	C	G	0.0641363	0.0131766	1.1e-06	17038	23
class	class.Betaproteobacteria.id.2867	20	30596130	rs6087811	G	T	-0.0978177	0.0198522	7.44e-07	16184	21
class	class.Betaproteobacteria.id.2867	2	239900775	rs62191117	G	A	0.0641044	0.0132271	1.17e-06	17029	23
class	class.Betaproteobacteria.id.2867	2	239865055	rs4511740	A	G	0.0613974	0.0128084	1.66e-06	17150	24
class	class.Betaproteobacteria.id.2867	20	30591039	rs78428620	C	T	-0.0982048	0.020312	1.27e-06	16185	21
class	class.Betaproteobacteria.id.2867	2	239893009	rs11679161	C	T	0.0619173	0.0131536	2.25e-06	17043	23
class	class.Betaproteobacteria.id.2867	2	239892208	rs11683769	A	T	0.0618951	0.0131617	2.29e-06	17043	23
class	class.Betaproteobacteria.id.2867	5	173497796	rs62395635	C	T	0.109741	0.0236	2.94e-06	15108	20
class	class.Betaproteobacteria.id.2867	7	111285025	rs2613606	T	C	-0.0513106	0.0109091	2.2e-06	17146	24
class	class.Betaproteobacteria.id.2867	7	111285576	rs1859743	C	T	-0.0514427	0.0109683	2.2e-06	17043	23
class	class.Betaproteobacteria.id.2867	1	153240013	rs1928341	G	A	0.0525581	0.0110408	2.02e-06	17150	24
class	class.Betaproteobacteria.id.2867	2	239868159	rs36119524	C	T	0.0610247	0.0133412	4.4e-06	17042	23
class	class.Betaproteobacteria.id.2867	9	84206018	rs72747231	G	C	-0.137281	0.0290338	2.06e-06	11344	13
class	class.Betaproteobacteria.id.2867	2	239877738	rs4591362	G	A	0.061302	0.0134714	4.44e-06	17043	23
class	class.Betaproteobacteria.id.2867	1	153242805	rs10788864	A	T	0.0521503	0.0110469	2.33e-06	17142	24
class	class.Betaproteobacteria.id.2867	2	239864732	rs4507125	A	C	0.0599433	0.0132061	5.73e-06	17149	24
class	class.Betaproteobacteria.id.2867	3	70592215	rs11128180	G	A	0.0592944	0.0128769	3.67e-06	17151	24
class	class.Betaproteobacteria.id.2867	1	153239426	rs10047202	C	T	0.0518392	0.0110404	2.76e-06	17150	24
class	class.Betaproteobacteria.id.2867	13	58689340	rs2321387	A	G	-0.0494596	0.0109424	5.8e-06	17149	24
class	class.Betaproteobacteria.id.2867	7	111287998	rs2528680	C	T	-0.0501348	0.0109108	3.74e-06	17151	24
class	class.Betaproteobacteria.id.2867	7	111289472	rs1122678	T	C	-0.0501479	0.0109106	3.76e-06	17151	24
class	class.Betaproteobacteria.id.2867	2	239877148	rs12477314	C	T	0.0604962	0.0134724	5.96e-06	17043	23
class	class.Betaproteobacteria.id.2867	3	70588939	rs7638039	C	T	0.0576945	0.0126539	5.39e-06	17132	24
class	class.Betaproteobacteria.id.2867	1	153239586	rs2094636	C	G	0.0514164	0.0110439	3.22e-06	17150	24
class	class.Betaproteobacteria.id.2867	1	153238503	rs1410861	A	G	0.0514497	0.0110397	3.29e-06	17150	24
class	class.Betaproteobacteria.id.2867	2	239875986	rs62191106	C	T	0.0603601	0.0134512	6.63e-06	17042	23
class	class.Betaproteobacteria.id.2867	2	239876527	rs62191107	T	C	0.0603683	0.0134517	6.67e-06	17042	23
class	class.Betaproteobacteria.id.2867	7	111288089	rs2528681	G	C	-0.0497085	0.0109101	4.53e-06	17151	24
class	class.Betaproteobacteria.id.2867	7	111285820	rs1544475	C	T	-0.0500048	0.0109379	4.22e-06	17151	24
class	class.Betaproteobacteria.id.2867	1	153237922	rs6686895	A	G	0.0512075	0.0110399	3.66e-06	17149	24
class	class.Betaproteobacteria.id.2867	7	111294074	rs2040996	C	T	-0.0497931	0.0109111	4.66e-06	17142	24
class	class.Betaproteobacteria.id.2867	7	111292983	rs976935	C	A	-0.0495407	0.0109119	4.89e-06	17144	24
class	class.Betaproteobacteria.id.2867	2	239868927	rs34177861	G	A	0.0595245	0.0134488	7.65e-06	17042	23
class	class.Betaproteobacteria.id.2867	7	111286879	rs2528678	C	T	-0.0497801	0.010938	4.62e-06	17151	24
class	class.Betaproteobacteria.id.2867	13	58708500	rs12867878	G	A	-0.0502335	0.0112245	6.55e-06	17151	24
class	class.Betaproteobacteria.id.2867	4	23588462	rs1511453	G	A	0.0923492	0.0199158	4.76e-06	17085	23
class	class.Betaproteobacteria.id.2867	20	30594699	rs8119189	C	A	-0.0929621	0.0202673	4.31e-06	16185	21
class	class.Betaproteobacteria.id.2867	2	239864826	rs4521068	G	A	0.0589015	0.0133096	9.11e-06	17043	23
class	class.Betaproteobacteria.id.2867	3	193463459	rs56104821	C	A	0.0570883	0.0128104	8.76e-06	17147	24
class	class.Betaproteobacteria.id.2867	13	58535792	rs9537878	G	A	-0.0487875	0.0109559	7.93e-06	17151	24
class	class.Betaproteobacteria.id.2867	18	26569901	rs9964679	G	A	0.052911	0.0114866	4.85e-06	17151	24
class	class.Betaproteobacteria.id.2867	8	112732674	rs56386628	T	C	-0.0622252	0.0135688	5.87e-06	17147	24
class	class.Betaproteobacteria.id.2867	2	239875322	rs11124193	A	G	0.0592807	0.0134501	9.95e-06	17042	23
class	class.Betaproteobacteria.id.2867	20	30589733	rs6087810	C	T	-0.0928907	0.0203241	4.82e-06	16184	21
class	class.Betaproteobacteria.id.2867	13	58533627	rs7326330	T	C	-0.0485805	0.0109559	8.6e-06	17151	24
class	class.Betaproteobacteria.id.2867	7	111289967	rs1419746	G	A	-0.0488297	0.0109122	6.69e-06	17146	24
class	class.Betaproteobacteria.id.2867	13	58696106	rs7324740	A	G	-0.049731	0.011275	9.29e-06	17150	24
class	class.Betaproteobacteria.id.2867	7	111297819	rs2528688	G	A	-0.0488152	0.010922	6.95e-06	17150	24
class	class.Betaproteobacteria.id.2867	7	111287980	rs2528679	T	C	-0.0488479	0.0109343	7e-06	17151	24
class	class.Betaproteobacteria.id.2867	20	30598898	rs76625259	T	G	-0.0908598	0.0200334	5.39e-06	16185	21
class	class.Betaproteobacteria.id.2867	13	58599245	rs7988877	T	A	-0.0495476	0.0111771	8.5e-06	16717	23
class	class.Betaproteobacteria.id.2867	7	111293616	rs2906622	T	C	-0.0487181	0.0109096	7.28e-06	17144	24
class	class.Betaproteobacteria.id.2867	13	58530277	rs1926544	A	C	-0.0482805	0.0109564	9.84e-06	17151	24
class	class.Betaproteobacteria.id.2867	13	58595043	rs1581853	G	A	-0.0493393	0.0111777	9.17e-06	16717	23
class	class.Betaproteobacteria.id.2867	13	107906880	rs9520346	G	C	0.142414	0.0332587	7.59e-06	4797	6
class	class.Betaproteobacteria.id.2867	7	111291580	rs2528684	T	C	-0.0483276	0.0109124	8.25e-06	17144	24
class	class.Betaproteobacteria.id.2867	7	111289034	rs2613608	G	A	-0.0483307	0.0109194	8.4e-06	17150	24
class	class.Betaproteobacteria.id.2867	4	23590530	rs34203874	C	T	0.0898478	0.0199169	8.91e-06	17085	23
class	class.Betaproteobacteria.id.2867	9	104899117	rs320161	G	A	0.0572286	0.01262	7.33e-06	17035	23
class	class.Betaproteobacteria.id.2867	1	153237467	rs4585927	T	C	0.0492606	0.0110292	8.3e-06	17150	24
class	class.Betaproteobacteria.id.2867	9	104888414	rs320179	A	C	0.0567331	0.0125698	9.17e-06	17146	24
class	class.Betaproteobacteria.id.2867	2	239906429	rs13385989	A	C	0.0600028	0.0135487	9.69e-06	16717	23
class	class.Betaproteobacteria.id.2867	13	25111456	rs9553336	T	G	0.0892771	0.0204167	9.14e-06	15641	20
class	class.Betaproteobacteria.id.2867	15	56786407	rs75242906	T	C	-0.121083	0.028075	9.27e-06	10803	14
class	class.Clostridia.id.1859	4	152131744	rs6815608	C	T	0.103803	0.0210883	4.02e-07	16731	22
class	class.Clostridia.id.1859	21	18567802	NA	T	C	0.255639	0.0508787	8.78e-07	3501	8
class	class.Clostridia.id.1859	21	40703251	rs112334273	A	G	0.0641008	0.0127404	3.81e-07	18217	23
class	class.Clostridia.id.1859	21	18572202	NA	C	T	0.251774	0.0507033	1.23e-06	3501	8
class	class.Clostridia.id.1859	4	161507301	rs6814436	C	T	0.0739995	0.0150815	9.65e-07	18336	24
class	class.Clostridia.id.1859	18	48792829	rs72915163	C	T	-0.0581025	0.0120557	1.34e-06	18317	24
class	class.Clostridia.id.1859	14	52494072	rs2273429	G	A	-0.0724037	0.0153105	4.52e-06	18337	24	rs11847418
class	class.Clostridia.id.1859	12	5942519	rs10774377	G	A	0.052659	0.0113858	3.24e-06	18330	24
class	class.Clostridia.id.1859	12	5943290	rs4764517	T	C	0.0521858	0.0113984	3.97e-06	18331	24
class	class.Clostridia.id.1859	14	52495231	rs11844758	C	A	-0.071335	0.0153073	6.03e-06	18340	24
class	class.Clostridia.id.1859	14	52493228	rs11846847	T	A	-0.0716049	0.0153192	6.15e-06	18337	24
class	class.Clostridia.id.1859	4	161507152	rs4690986	C	G	0.0713466	0.0150159	2.16e-06	18336	24
class	class.Clostridia.id.1859	12	5949771	rs10774378	C	T	0.0518302	0.0113879	4.68e-06	18339	24
class	class.Clostridia.id.1859	5	149077788	rs13179700	C	T	0.0511937	0.0109569	3.37e-06	18338	24
class	class.Clostridia.id.1859	18	48788446	rs6508055	G	A	-0.0590208	0.0125288	2.76e-06	18340	24
class	class.Clostridia.id.1859	12	5949262	rs7964593	T	C	0.0512393	0.0113973	5.91e-06	18340	24
class	class.Clostridia.id.1859	6	163743050	rs6934062	C	G	0.0524406	0.0116115	6.53e-06	17859	23
class	class.Clostridia.id.1859	5	149077133	rs9986136	G	A	0.0503184	0.0110346	5.34e-06	18340	24
class	class.Clostridia.id.1859	5	105060362	rs1842454	A	G	-0.0547202	0.0127338	8.72e-06	18340	24
class	class.Clostridia.id.1859	5	149076956	rs7731599	T	C	0.0499509	0.0110343	6.25e-06	18340	24
class	class.Clostridia.id.1859	5	149077655	rs11167476	C	T	0.0499351	0.0110236	6.24e-06	18339	24
class	class.Clostridia.id.1859	2	231676041	rs10209007	C	G	0.0794173	0.0182427	9.89e-06	17812	23
class	class.Clostridia.id.1859	2	231678413	rs3792064	A	G	0.0795651	0.0182521	9.98e-06	17812	23
class	class.Clostridia.id.1859	3	131371980	rs76767978	A	G	0.0698882	0.0156319	8.4e-06	18329	24
class	class.Clostridia.id.1859	4	7420184	rs13105690	C	T	-0.0529097	0.011818	8.78e-06	18340	24
class	class.Clostridia.id.1859	6	12397187	rs76860606	G	C	0.0947036	0.0225117	7.53e-06	17579	21
class	class.Clostridia.id.1859	5	35770550	rs72738886	C	T	0.086617	0.0190393	8.24e-06	16934	21
class	class.Clostridia.id.1859	20	50803760	rs7269302	T	A	-0.0963981	0.0212007	9.04e-06	17405	21
class	class.Clostridia.id.1859	20	50800275	rs6126494	T	G	-0.0969353	0.0211699	9.12e-06	17405	21
class	class.Clostridia.id.1859	3	89268714	rs6797343	T	G	0.0592279	0.0134556	9.36e-06	18340	24
class	class.Clostridia.id.1859	4	161527350	rs6536525	G	C	0.0661829	0.0148538	7.84e-06	18339	24
class	class.Clostridia.id.1859	18	48789736	rs11082866	A	T	-0.0514178	0.0115577	8.06e-06	18321	24
class	class.Clostridia.id.1859	4	161522527	rs7667168	T	C	0.0655264	0.0149007	9.17e-06	18340	24
class	class.Clostridia.id.1859	4	161527868	rs6536526	T	A	0.0656765	0.0148558	9.19e-06	18339	24
class	class.Clostridia.id.1859	4	161526396	rs10517722	G	C	0.0654083	0.014838	9.58e-06	18339	24
class	class.Clostridia.id.1859	4	161525756	rs7687278	T	A	0.0653759	0.0148358	9.65e-06	18340	24
class	class.Clostridia.id.1859	2	116724915	rs13421739	G	C	0.0888472	0.0179655	9.54e-06	18340	24
class	class.Coriobacteriia.id.809	10	65799217	rs719099	G	A	0.0778402	0.0155815	5.43e-07	17687	24
class	class.Coriobacteriia.id.809	10	65800878	rs2458655	C	A	0.0779399	0.0157587	7.77e-07	17689	24
class	class.Coriobacteriia.id.809	10	65801279	rs7078773	C	T	0.076006	0.0155861	1.12e-06	17689	24
class	class.Coriobacteriia.id.809	1	176571431	rs240104	C	T	-0.0603429	0.0126849	1.52e-06	17577	23
class	class.Coriobacteriia.id.809	10	65799626	rs56374305	C	G	0.100061	0.0206279	1.17e-06	17688	24
class	class.Coriobacteriia.id.809	10	1922731	rs11250875	C	T	0.06075	0.0130939	4.83e-06	17690	24
class	class.Coriobacteriia.id.809	10	65803263	rs10995776	C	T	0.0817133	0.0174599	2.44e-06	17691	24
class	class.Coriobacteriia.id.809	17	37376685	rs34739816	T	G	0.0965017	0.0207666	3.88e-06	16593	20
class	class.Coriobacteriia.id.809	5	125460084	rs76779974	G	C	0.0774888	0.0171877	5.63e-06	16419	21
class	class.Coriobacteriia.id.809	5	459415	rs80046645	G	C	0.25584	0.0561995	4.66e-06	3204	5
[truncated: 12,589 more rows]

## Sheet: Table S4
Supplemental Table 4. Detailed information of instrumental variables and MR Steiger directionality test of gut microbiota on sepsis (P < 1 × 10-5)
Microbiota	SNP	effect_allele	other_allele	beta.exposure	beta.outcome	eaf.outcome	chr	pos	se.outcome	samplesize.outcome	pval.outcome	se.exposure	pval.exposure	samplesize.exposure	action	mr_keep	rsq.exposure	rsq.outcome	steiger_dir*	steiger_pval	R² (%)	F statistics
class.Deltaproteobacteria.id.3087	rs1035691	A	G	-0.055176	0.0288231	0.35449	11	10658735	0.0148233	462918	0.0420001	0.0121602	9.65e-06	15168	2	TRUE	0.00135569	8.16744e-06	TRUE	3.83137e-05	0.539242	82.2248
class.Deltaproteobacteria.id.3087	rs112381107	C	T	0.206594	-0.0229139	0.049576	9	15269705	0.0328281	462918	0.58	0.0456908	4.63e-06	4457	2	TRUE	0.00456817	1.05246e-06	TRUE	9.51577e-06	0.488654	21.8764
class.Deltaproteobacteria.id.3087	rs11599763	T	C	-0.0544219	-0.00487255	0.377804	10	11855599	0.0146156	462918	0.5	0.0117397	3.94e-06	15168	2	TRUE	0.00141498	2.40092e-07	TRUE	6.76313e-06	0.55845	85.1701
class.Deltaproteobacteria.id.3087	rs17084793	G	A	-0.0710762	-0.00483997	0.161472	18	69312914	0.0194085	462918	0.93	0.015953	5.69e-06	15164	2	TRUE	0.00130749	1.34338e-07	TRUE	1.43379e-05	0.411673	62.6758
class.Deltaproteobacteria.id.3087	rs17791387	A	G	-0.0735881	0.018788	0.180044	9	81834426	0.0184682	462918	0.26	0.0154246	1.6e-06	15071	2	TRUE	0.00150816	2.23568e-06	TRUE	6.3899e-06	0.428331	64.8228
class.Deltaproteobacteria.id.3087	rs2692012	A	G	0.110335	-0.0249948	0.066007	1	203991605	0.0287686	462918	0.49	0.0253336	3.14e-06	13104	2	TRUE	0.00144566	1.63064e-06	TRUE	3.33062e-05	0.300326	39.4673
class.Deltaproteobacteria.id.3087	rs2838334	G	A	0.0561722	-0.0193703	0.313492	21	45064961	0.0152782	462918	0.18	0.0124124	5.45e-06	15168	2	TRUE	0.00134857	3.47236e-06	TRUE	2.37689e-05	0.528343	80.554
class.Deltaproteobacteria.id.3087	rs3935584	C	T	-0.0523485	0.00347035	0.497466	2	233929283	0.0143475	462918	0.8	0.011566	7.5e-06	15166	2	TRUE	0.00134908	1.26384e-07	TRUE	1.03625e-05	0.566859	86.4486
class.Deltaproteobacteria.id.3087	rs4506934	C	T	-0.0936514	-0.00465755	0.104807	17	2856662	0.0233632	462918	0.95	0.02012	3.59e-06	15061	2	TRUE	0.00143665	8.58516e-08	TRUE	5.51724e-06	0.328917	49.6951
class.Deltaproteobacteria.id.3087	rs55744759	A	G	-0.0779693	-0.0242999	0.116989	8	57867671	0.0221012	462918	0.21	0.0170738	7.31e-06	15168	2	TRUE	0.00137315	2.6114e-06	TRUE	1.73449e-05	0.384651	58.5614
class.Deltaproteobacteria.id.3087	rs6058181	C	T	0.0825716	-0.0233607	0.11911	20	33694801	0.0218877	462918	0.15	0.0165958	3.4e-07	15100	2	TRUE	0.00163694	2.46075e-06	TRUE	2.53779e-06	0.397461	60.2482
class.Deltaproteobacteria.id.3087	rs62020470	A	G	-0.0585411	0.0326866	0.28069	15	96161065	0.0157875	462918	0.025	0.0129358	4.85e-06	15168	2	TRUE	0.00134858	9.25991e-06	TRUE	4.44104e-05	0.507071	77.2944
class.Deltaproteobacteria.id.3087	rs9928243	C	A	-0.0538457	0.0181515	0.400801	16	71541641	0.0144656	462918	0.19	0.0117718	5.02e-06	15167	2	TRUE	0.00137777	3.40133e-06	TRUE	1.89987e-05	0.55697	84.9376
order.Desulfovibrionales.id.3156	rs112381107	C	T	0.21009	-0.0229139	0.049576	9	15269705	0.0328281	462918	0.58	0.0456974	3.22e-06	4455	2	TRUE	0.00472411	1.05246e-06	TRUE	6.69299e-06	0.488802	21.8733
order.Desulfovibrionales.id.3156	rs11599763	T	C	-0.0554862	-0.00487255	0.377804	10	11855599	0.0146156	462918	0.5	0.0117486	2.61e-06	15144	2	TRUE	0.00147086	2.40092e-07	TRUE	4.50175e-06	0.558905	85.1051
order.Desulfovibrionales.id.3156	rs17791387	A	G	-0.0727501	0.018788	0.180044	9	81834426	0.0184682	462918	0.26	0.0154369	2.25e-06	15047	2	TRUE	0.00147405	2.23568e-06	TRUE	8.34305e-06	0.42867	64.771
order.Desulfovibrionales.id.3156	rs186073	T	C	0.0529219	-0.00879594	0.398656	3	31133401	0.0146715	462918	0.48	0.0118542	8.74e-06	14841	2	TRUE	0.00134135	7.76449e-07	TRUE	1.80492e-05	0.565202	84.3471
order.Desulfovibrionales.id.3156	rs2692012	A	G	0.112244	-0.0249948	0.066007	1	203991605	0.0287686	462918	0.49	0.0253553	2.27e-06	13082	2	TRUE	0.001496	1.63064e-06	TRUE	2.43948e-05	0.300572	39.4334
order.Desulfovibrionales.id.3156	rs2838334	G	A	0.0569024	-0.0193703	0.313492	21	45064961	0.0152782	462918	0.18	0.0124223	4.17e-06	15144	2	TRUE	0.00138379	3.47236e-06	TRUE	1.86298e-05	0.528754	80.4896
order.Desulfovibrionales.id.3156	rs3935584	C	T	-0.0524466	0.00347035	0.497466	2	233929283	0.0143475	462918	0.8	0.0115749	7.2e-06	15142	2	TRUE	0.00135422	1.26384e-07	TRUE	1.01218e-05	0.567322	86.3826
order.Desulfovibrionales.id.3156	rs4506934	C	T	-0.0953383	-0.00465755	0.104807	17	2856662	0.0233632	462918	0.95	0.0201367	2.43e-06	15037	2	TRUE	0.0014887	8.58516e-08	TRUE	3.78541e-06	0.329169	49.654
order.Desulfovibrionales.id.3156	rs6058181	C	T	0.0836765	-0.0233607	0.11911	20	33694801	0.0218877	462918	0.15	0.0166098	2.53e-07	15076	2	TRUE	0.00168081	2.46075e-06	TRUE	1.87333e-06	0.397758	60.1975
order.Desulfovibrionales.id.3156	rs62020470	A	G	-0.0573633	0.0326866	0.28069	15	96161065	0.0157875	462918	0.025	0.0129462	7.51e-06	15144	2	TRUE	0.00129491	9.25991e-06	TRUE	6.59004e-05	0.507467	77.2326
order.Desulfovibrionales.id.3156	rs72647048	T	C	-0.0772459	-0.0240687	0.116933	8	57865378	0.0220889	462918	0.21	0.0170876	9e-06	15144	2	TRUE	0.00134777	2.5648e-06	TRUE	2.10605e-05	0.384948	58.5141
order.Desulfovibrionales.id.3156	rs9928243	C	A	-0.0544713	0.0181515	0.400801	16	71541641	0.0144656	462918	0.19	0.0117811	3.97e-06	15143	2	TRUE	0.00140993	3.40133e-06	TRUE	1.52329e-05	0.557411	84.8707
family.Clostridiaceae1.id.1869	rs10875374	C	T	-0.0536759	0.020637	0.448406	1	101804809	0.0142576	462918	0.089	0.0119436	8.1e-06	14253	2	TRUE	0.00141524	4.52581e-06	TRUE	2.97759e-05	0.584003	83.7152
family.Clostridiaceae1.id.1869	rs12186080	G	A	0.0748236	0.00599409	0.1643	3	132596627	0.0191478	462918	0.66	0.016246	5.34e-06	14244	2	TRUE	0.00148719	2.11693e-07	TRUE	7.42762e-06	0.430278	61.545
family.Clostridiaceae1.id.1869	rs12341505	G	A	0.0814503	-0.0110797	0.139716	9	136710881	0.0204747	462918	0.64	0.0179338	4.54e-06	14250	2	TRUE	0.00144563	6.32584e-07	TRUE	1.19414e-05	0.389777	55.7527
family.Clostridiaceae1.id.1869	rs2795528	G	A	-0.180969	-0.036246	0.057108	10	43270264	0.0305133	462918	0.33	0.0390911	3.81e-06	6411	2	TRUE	0.00333283	3.04816e-06	TRUE	8.35085e-06	0.397436	25.5733
family.Clostridiaceae1.id.1869	rs2817172	C	T	0.0563367	0.0340751	0.371811	1	3041519	0.0147563	462918	0.04	0.012392	5.27e-06	13789	2	TRUE	0.00149685	1.15189e-05	TRUE	4.38858e-05	0.581823	80.6854
family.Clostridiaceae1.id.1869	rs4723021	T	C	-0.106376	-0.0217298	0.061305	7	30934659	0.0297332	462918	0.41	0.0241944	7.42e-06	13682	2	TRUE	0.00141111	1.15379e-06	TRUE	2.57428e-05	0.30118	41.3259
family.Clostridiaceae1.id.1869	rs550843	T	C	-0.0734787	-0.0184452	0.124336	6	165722832	0.0218105	462918	0.3	0.0168383	7.09e-06	14234	2	TRUE	0.00133622	1.54501e-06	TRUE	3.30961e-05	0.415495	59.38
family.Clostridiaceae1.id.1869	rs56188186	A	G	0.0967774	0.048472	0.090355	16	87710690	0.0253706	462918	0.0690001	0.0217471	8.24e-06	13218	2	TRUE	0.00149621	7.88524e-06	TRUE	4.73429e-05	0.346676	45.9761
family.Clostridiaceae1.id.1869	rs62397761	A	G	0.0615805	0.035468	0.267009	6	48093014	0.0160508	462918	0.0299999	0.0136198	9.08e-06	14248	2	TRUE	0.00143294	1.05481e-05	TRUE	4.69382e-05	0.512677	73.4123
family.Clostridiaceae1.id.1869	rs881532	A	G	-0.0533035	-0.0136707	0.487378	22	47806774	0.0141937	462918	0.37	0.0119011	7.9e-06	14250	2	TRUE	0.00140597	2.00395e-06	TRUE	2.19669e-05	0.5862	84.0143
genus.Alloprevotella.id.961	rs12675596	G	T	0.145669	0.0248001	0.245172	8	69994816	0.0165007	462918	0.0980009	0.0290678	9.64e-07	3008	2	TRUE	0.00828527	4.87975e-06	TRUE	1.13478e-06	1.13076	34.3794
genus.Alloprevotella.id.961	rs2154444	T	G	0.138234	0.0178651	0.198231	21	36053643	0.017866	462918	0.35	0.0308961	8.37e-06	3009	2	TRUE	0.00661318	2.16e-06	TRUE	1.22146e-05	1.06421	32.3451
genus.Alloprevotella.id.961	rs34619204	G	A	-0.156037	-0.000232625	0.201177	21	40993008	0.0178983	462918	0.98	0.0344392	8.84e-06	3003	2	TRUE	0.00679393	3.64911e-10	TRUE	6.5057e-06	0.957661	29.0173
genus.Alloprevotella.id.961	rs4364940	A	G	0.126418	0.0338517	0.264495	1	234126516	0.0160927	462918	0.0269998	0.0282207	8.58e-06	3008	2	TRUE	0.00663133	9.55866e-06	TRUE	1.78266e-05	1.16431	35.4114
genus.Alloprevotella.id.961	rs4680035	A	G	-0.119599	-0.0162883	0.527906	3	152805600	0.014283	462918	0.12	0.0259446	4.99e-06	3007	2	TRUE	0.00702198	2.80937e-06	TRUE	6.88588e-06	1.26558	38.518
genus.Alloprevotella.id.961	rs58212166	A	G	-0.161506	-0.0127197	0.135155	4	189076705	0.0207549	462918	0.44	0.0359102	7.94e-06	3005	2	TRUE	0.00669067	8.11353e-07	TRUE	9.51021e-06	0.918187	27.8287
genus.Catenibacterium.id.2153	rs12404911	C	T	0.140717	0.0051196	0.189753	1	240118443	0.0182021	462918	0.83	0.0304142	2.8e-06	3239	2	TRUE	0.00656955	1.70894e-07	TRUE	4.61892e-06	1.00491	32.8591
genus.Catenibacterium.id.2153	rs212393	G	A	-0.135254	0.0348452	0.319842	6	159485742	0.0151877	462918	0.00449997	0.0286209	3.62e-06	3239	2	TRUE	0.0068518	1.13709e-05	TRUE	6.42215e-06	1.0672	34.918
genus.Catenibacterium.id.2153	rs73128290	A	G	0.129726	-0.00617066	0.270828	7	57364320	0.0159642	462918	0.630001	0.0284563	4.29e-06	3239	2	TRUE	0.00637937	3.2275e-07	TRUE	6.63135e-06	1.07331	35.12
genus.Catenibacterium.id.2153	rs77285108	G	A	-0.161826	0.0208074	0.16416	4	122282768	0.0194004	462918	0.35	0.0353447	3.63e-06	3210	2	TRUE	0.00649212	2.48491e-06	TRUE	7.89137e-06	0.873695	28.2752
genus.Catenibacterium.id.2153	rs7742829	C	T	0.11411	-0.0238113	0.401583	6	105089665	0.0144974	462918	0.0669993	0.0251099	5.61e-06	3239	2	TRUE	0.00633948	5.82749e-06	TRUE	1.15305e-05	1.21461	39.8003
genus.Hungatella.id.11306	rs10044993	C	A	0.139547	-0.00849954	0.146906	5	58424440	0.020241	462918	0.75	0.0316748	8.07e-06	4209	2	TRUE	0.00459243	3.80912e-07	TRUE	1.41187e-05	0.744496	31.5559
genus.Hungatella.id.11306	rs13128780	T	C	-0.149725	0.0622487	0.1441	4	166058998	0.0202718	462918	0.00280001	0.0312777	1.75e-06	3999	2	TRUE	0.00570036	2.03688e-05	TRUE	7.56221e-06	0.793149	31.9556
genus.Hungatella.id.11306	rs13251088	T	C	-0.100023	0.0268795	0.377109	8	14853394	0.0146705	462918	0.0909997	0.0225883	9.69e-06	4209	2	TRUE	0.00463912	7.25182e-06	TRUE	2.33395e-05	1.04086	44.2496
genus.Hungatella.id.11306	rs17092615	G	A	0.152235	-0.0302478	0.132612	14	95973619	0.0211935	462918	0.18	0.0337867	7.38e-06	4009	2	TRUE	0.00504105	4.40026e-06	TRUE	1.36233e-05	0.732864	29.5827
genus.Hungatella.id.11306	rs72759041	G	T	-0.126025	-0.0043096	0.237243	15	89577376	0.0166793	462918	0.91	0.0282242	3.86e-06	3910	2	TRUE	0.0050758	1.44217e-07	TRUE	9.94195e-06	0.898015	35.4124
genus.LachnospiraceaeND3007group.id.11317	rs2861203	G	A	0.0572304	0.0296225	0.295606	3	172950553	0.0158795	462918	0.0460002	0.0127279	7.37e-06	15305	2	TRUE	0.00131945	7.51734e-06	TRUE	4.33001e-05	0.510725	78.5574
genus.LachnospiraceaeND3007group.id.11317	rs72776675	T	C	-0.0647067	-0.0127606	0.182184	10	14137663	0.0186963	462918	0.35	0.014797	8.72e-06	15302	2	TRUE	0.00124829	1.0063e-06	TRUE	2.92376e-05	0.439707	67.5723
genus.LachnospiraceaeND3007group.id.11317	rs9932954	A	G	-0.0561864	-0.0149226	0.455839	16	1100633	0.0142952	462918	0.3	0.0115984	1.25e-06	15222	2	TRUE	0.0015395	2.35399e-06	TRUE	4.67266e-06	0.563218	86.2073
genus.Terrisporobacter.id.11348	rs1883097	C	T	0.226399	0.0451849	0.058616	11	8938819	0.0303662	462918	0.1	0.0454642	4.16e-07	4417	2	TRUE	0.0055853	4.78301e-06	TRUE	1.53715e-06	0.495503	21.9854
genus.Terrisporobacter.id.11348	rs2569953	A	C	-0.0775591	0.000986019	0.449319	3	144148905	0.0142842	462918	0.85	0.0174641	8.95e-06	6637	2	TRUE	0.00296377	1.02933e-08	TRUE	1.08821e-05	0.855365	57.2431
genus.Terrisporobacter.id.11348	rs2872237	C	A	-0.0814505	-0.0233144	0.408946	19	17026940	0.0145194	462918	0.0589997	0.0175943	3.97e-06	6632	2	TRUE	0.00322202	5.56989e-06	TRUE	1.06784e-05	0.849723	56.8194
genus.Terrisporobacter.id.11348	rs58405430	G	T	0.134617	0.0302177	0.105601	11	20621043	0.0230967	462918	0.17	0.0301177	7.94e-06	6176	2	TRUE	0.00322542	3.69759e-06	TRUE	1.80812e-05	0.534739	33.1923
genus.Terrisporobacter.id.11348	rs7184125	T	C	0.091256	0.0051189	0.229709	16	15920394	0.0171419	462918	0.96	0.0205493	8.48e-06	6232	2	TRUE	0.00315549	1.92634e-07	TRUE	1.21901e-05	0.774813	48.6478
*SNPs with “TRUE” MR Steiger results suggest causality in the expected direction (ie, thoses explaining more variance in exposure than in outcome) and will not be removed from the study.

## Sheet: Table S5
Supplementary Table 5. Power calculations for the associations between genetically predicted gut microbiota and the risk of sepsis (P < 1 × 10-5)
Level	Microbiota	Outcome	Number of cases	Number of controls	R2 (%)	Power
Class	Deltaproteobacteria	Sepsis	10154	452764	6	0.96
Order	Desulfovibrionales	Sepsis	10154	452764	5.6	0.91
Family	Clostridiaceae1	Sepsis	10154	452764	4.5	1
Genus	Alloprevotella	Sepsis	10154	452764	6.5	0.94
Genus	Catenibacterium	Sepsis	10154	452764	5.2	0.78
Genus	Hungatella	Sepsis	10154	452764	4.2	0.91
Genus	LachnospiraceaeND3007group	Sepsis	10154	452764	2.4	1
Genus	Terrisporobacter	Sepsis	10154	452764	3.5	0.92
SNPs,the number of single-nucleotide polymorphism; R2, variance explained by the genetic variants.

## Sheet: Table S6
Supplementary Table 6. SNPs used as instrumental variables from individual bacterial abundance, the whole gut microbiome and sepsis (P < 5 × 10-8)
Microbiota	SNP	effect_allele	other_allele	beta.exposure	beta.outcome	eaf.outcome	chr	pos	se.outcome	samplesize.outcome	pval.outcome	se.exposure	pval.exposure	samplesize.exposure	action	mr_keep	R2(%)	F statistics
Total	rs116878826	C	T	-0.131247	-0.0265906	0.06344	12	100392565	0.029142	462918	0.17	0.0224708	8.84e-09	15117	2	TRUE	0.293521	44.4963
	rs12647099	G	A	-0.0959507	-0.0197612	0.502278	4	127336047	0.0142382	462918	0.17	0.0162675	3.9e-09	7524	2	TRUE	0.810395	61.4559
	rs12781711	C	T	-0.0656129	0.0137483	0.345554	10	2219930	0.0149342	462918	0.43	0.0117477	2.55e-08	16772	2	TRUE	0.50497	85.1132
	rs17159861	C	T	0.0962228	-0.0240782	0.119665	7	31085162	0.0221102	462918	0.25	0.0168388	1.04e-08	17380	2	TRUE	0.340531	59.3797
	rs36084664	G	A	-0.110466	0.0216964	0.337529	2	136413650	0.0170998	462918	0.0109999	0.0128847	2.8e-19	15292	2	TRUE	0.504967	77.6013
	rs4428215	G	A	0.12561	-0.0101008	0.226058	3	171947435	0.0169803	462918	0.46	0.0230053	4.88e-08	5167	2	TRUE	0.83425	43.4515
	rs602075	A	G	0.168974	-0.00337738	0.261037	9	79110160	0.0162135	462918	0.91	0.0296976	3.57e-08	3212	2	TRUE	1.03747	33.6518
	rs61841503	G	A	0.0919658	-0.0128113	0.169046	10	17019559	0.0189661	462918	0.719999	0.0161331	9.8e-09	15333	2	TRUE	0.402627	61.9763
	rs67476743	T	G	0.132164	-0.00261108	0.300743	19	1030320	0.0156175	462918	0.649999	0.022208	3.74e-09	4948	2	TRUE	0.901835	45.0107
	rs7221249	A	G	0.0839861	-0.00475141	0.52663	17	10177708	0.0143006	462918	0.93	0.0142741	4.31e-09	9781	2	TRUE	0.71116	70.0424
	rs7322849	T	C	0.110676	0.00804036	0.080036	13	112859829	0.0308039	462918	0.93	0.0200996	1.74e-08	14915	2	TRUE	0.332464	49.7457
	rs736744	C	T	0.117882	0.00844719	0.396146	9	87514407	0.014525	462918	0.58	0.0211262	2.57e-08	4655	2	TRUE	1.00662	47.3142
	rs895733	G	T	-0.0638876	-0.015417	0.525503	11	45684117	0.0143135	462918	0.24	0.0110302	7.05e-09	16607	2	TRUE	0.54295	90.6491
	rs9864379	T	C	-0.160521	-0.0247366	0.107842	3	14306949	0.0229782	462918	0.24	0.0292752	4.66e-08	5768	2	TRUE	0.588722	34.1467
phylum.Actinobacteria.id.400	rs36084664	G	A	-0.0842854	0.0216964	0.337529	2	136413650	0.0170998	462918	0.0109999	0.0123036	3.88e-13	16862	2	TRUE	0.4797	81.2673
class.Actinobacteria.id.419	rs36084664	G	A	-0.110466	0.0216964	0.337529	2	136413650	0.0170998	462918	0.0109999	0.0128847	2.8e-19	15292	2	TRUE	0.504967	77.6013
order.Bifidobacteriales.id.432	rs36084664	G	A	-0.113352	0.0216964	0.337529	2	136413650	0.0170998	462918	0.0109999	0.0135059	1.45e-18	13923	2	TRUE	0.528982	74.0312
order.Bifidobacteriales.id.432	rs7322849	T	C	0.110676	0.00804036	0.080036	13	112859829	0.0308039	462918	0.93	0.0200996	1.74e-08	14915	2	TRUE	0.332464	49.7457
order.Gastranaerophilales.id.1591	rs9864379	T	C	-0.160521	-0.0247366	0.107842	3	14306949	0.0229782	462918	0.24	0.0292752	4.66e-08	5768	2	TRUE	0.588722	34.1467
family.Bifidobacteriaceae.id.433	rs36084664	G	A	-0.113352	0.0216964	0.337529	2	136413650	0.0170998	462918	0.0109999	0.0135059	1.45e-18	13923	2	TRUE	0.528982	74.0312
family.Bifidobacteriaceae.id.433	rs7322849	T	C	0.110676	0.00804036	0.080036	13	112859829	0.0308039	462918	0.93	0.0200996	1.74e-08	14915	2	TRUE	0.332464	49.7457
family.Oxalobacteraceae.id.2966	rs4428215	G	A	0.12561	-0.0101008	0.226058	3	171947435	0.0169803	462918	0.46	0.0230053	4.88e-08	5167	2	TRUE	0.83425	43.4515
family.Peptostreptococcaceae.id.2042	rs61841503	G	A	0.0919658	-0.0128113	0.169046	10	17019559	0.0189661	462918	0.719999	0.0161331	9.8e-09	15333	2	TRUE	0.402627	61.9763
family.Streptococcaceae.id.1850	rs11110281	T	C	-0.130554	-0.0285199	0.062792	12	100584014	0.0292097	462918	0.15	0.0225943	1.4e-08	15316	2	TRUE	0.288139	44.2532
family.unknownfamily.id.1000001214	rs9864379	T	C	-0.160521	-0.0247366	0.107842	3	14306949	0.0229782	462918	0.24	0.0292752	4.66e-08	5768	2	TRUE	0.588722	34.1467
genus..Eubacteriumcoprostanoligenesgroup.id.11375	rs17159861	C	T	0.0962228	-0.0240782	0.119665	7	31085162	0.0221102	462918	0.25	0.0168388	1.04e-08	17380	2	TRUE	0.340531	59.3797
genus.Allisonella.id.2174	rs602075	A	G	0.168974	-0.00337738	0.261037	9	79110160	0.0162135	462918	0.91	0.0296976	3.57e-08	3212	2	TRUE	1.03747	33.6518
genus.Bifidobacterium.id.436	rs1375131	C	T	0.112106	-0.0342008	0.281149	2	135954797	0.0156443	462918	3.29997e-05	0.0125611	1.02e-18	14777	2	TRUE	0.53586	79.5998
genus.Bifidobacterium.id.436	rs7322849	T	C	0.112428	0.00804036	0.080036	13	112859829	0.0308039	462918	0.93	0.0201813	1.08e-08	14778	2	TRUE	0.334181	49.5442
genus.Enterorhabdus.id.820	rs12647099	G	A	-0.0959507	-0.0197612	0.502278	4	127336047	0.0142382	462918	0.17	0.0162675	3.9e-09	7524	2	TRUE	0.810395	61.4559
genus.Erysipelatoclostridium.id.11381	rs7221249	A	G	0.0839861	-0.00475141	0.52663	17	10177708	0.0143006	462918	0.93	0.0142741	4.31e-09	9781	2	TRUE	0.71116	70.0424
genus.Oxalobacter.id.2978	rs736744	C	T	0.117882	0.00844719	0.396146	9	87514407	0.014525	462918	0.58	0.0211262	2.57e-08	4655	2	TRUE	1.00662	47.3142
genus.Romboutsia.id.11347	rs61841503	G	A	0.092888	-0.0128113	0.169046	10	17019559	0.0189661	462918	0.719999	0.0171454	4e-08	13568	2	TRUE	0.428029	58.3161
genus.RuminococcaceaeUCG013.id.11370	rs12781711	C	T	-0.0656129	0.0137483	0.345554	10	2219930	0.0149342	462918	0.43	0.0117477	2.55e-08	16772	2	TRUE	0.50497	85.1132
genus.Ruminococcus1.id.11373	rs895733	G	T	-0.0638876	-0.015417	0.525503	11	45684117	0.0143135	462918	0.24	0.0110302	7.05e-09	16607	2	TRUE	0.54295	90.6491
genus.Streptococcus.id.1853	rs11110281	T	C	-0.137519	-0.0285199	0.062792	12	100584014	0.0292097	462918	0.15	0.0227398	2.58e-09	15120	2	TRUE	0.290001	43.9699
genus.Tyzzerella3.id.11335	rs67476743	T	G	0.132164	-0.00261108	0.300743	19	1030320	0.0156175	462918	0.649999	0.022208	3.74e-09	4948	2	TRUE	0.901835	45.0107
genus.unknowngenus.id.1000001215	rs9864379	T	C	-0.160521	-0.0247366	0.107842	3	14306949	0.0229782	462918	0.24	0.0292752	4.66e-08	5768	2	TRUE	0.588722	34.1467
